# Supplementary material for: Dysregulated Intestinal Nutrient Absorption in Obesity Is Associated with Altered Chromatin Accessibility
Source: Organoids. Author manuscript; Available in PMC 2025 Dec 13. (PMC12700635; doi:10.3390/organoids4040025)
Supplement: Supplemental Table S2 [file NIHMS2127427-supplement-Supplemental_Table_S2.xlsx]

## Sheet: DBA_G1_vs_G2.diffbind.p0.05.f2_
Chr	Start	End	Conc	Conc_G1	Conc_G2	Fold	p-value	FDR	Strand	Peak Score	Focus Ratio/Region Size	Annotation	Detailed Annotation	Distance to TSS	Nearest PromoterID	Entrez ID	Nearest Unigene	Nearest Refseq	Nearest Ensembl	Gene Name	Gene Alias	Gene Description	Gene Type
chr1	11800718	11801078	6.45	7.17	4.98	2.19	1.39e-08	2.82e-05	+	7.17	NA	intron (NM_001330358, intron 3 of 11)	intron (NM_001330358, intron 3 of 11)	2779	NM_001330358	4524	Hs.214142	NM_005957	ENSG00000177000	MTHFR	-	methylenetetrahydrofolate reductase	protein-coding
chr1	15273351	15273636	4.7	5.43	3.14	2.29	0.00238	0.108	+	5.43	NA	intron (NM_052929, intron 3 of 30)	L1MA10|LINE|L1	26269	NM_052929	114827	Hs.659997	NM_052929	ENSG00000142621	FHAD1	-	forkhead associated phosphopeptide binding domain 1	protein-coding
chr1	16684065	16684477	5.11	5.85	3.5	2.35	1.3e-05	0.00421	+	5.85	NA	Intergenic	Intergenic	3016	NR_037446	100500876	.	NR_037446	ENSG00000263811	MIR3675	-	microRNA 3675	ncRNA
chr1	18332079	18332538	4.51	5.19	3.19	2	0.00018	0.0242	+	5.19	NA	intron (NM_032880, intron 3 of 9)	intron (NM_032880, intron 3 of 9)	-148621	NM_152375	127707	Hs.406913	NM_152375	ENSG00000179023	KLHDC7A	-	kelch domain containing 7A	protein-coding
chr1	18748477	18748843	4.44	5.18	2.83	2.34	0.000161	0.0225	+	5.18	NA	3' UTR (NM_001135254, exon 9 of 9)	3' UTR (NM_001135254, exon 9 of 9)	111001	NM_152232	80834	Hs.553548	NM_152232	ENSG00000179002	TAS1R2	GPR71|T1R2|TR2	taste 1 receptor member 2	protein-coding
chr1	22387757	22388482	6.52	7.37	4.23	3.13	3.55e-13	4.67e-09	+	7.37	NA	Intergenic	Intergenic	-63731	NM_001330398	9923	Hs.418966	NM_014870	ENSG00000184677	ZBTB40	ZNF923	zinc finger and BTB domain containing 40	protein-coding
chr1	23057987	23058252	3.2	1.52	3.96	-2.44	0.00652	0.178	+	1.52	NA	intron (NM_015013, intron 7 of 18)	AluJb|SINE|Alu	13815	NR_036057	100422866	.	NR_036057	ENSG00000263793	MIR3115	mir-3115	microRNA 3115	ncRNA
chr1	25193304	25193550	3.73	2.01	4.5	-2.49	0.00207	0.1	+	2.01	NA	Intergenic	Intergenic	39075	NM_015484	25949	Hs.20013	NM_015484	ENSG00000117614	SYF2	CBPIN|NTC31|P29|fSAP29	SYF2 pre-mRNA splicing factor	protein-coding
chr1	27415182	27415618	5.14	5.82	3.8	2.02	0.00102	0.0675	+	5.82	NA	intron (NM_006990, intron 5 of 8)	intron (NM_006990, intron 5 of 8)	22778	NM_005281	2827	Hs.66542	NM_005281	ENSG00000181773	GPR3	ACCA	G protein-coupled receptor 3	protein-coding
chr1	29398485	29398734	3.8	4.49	2.43	2.05	0.000381	0.0386	+	4.49	NA	Intergenic	LTR41C|LTR|ERVL	-48496	NR_110758	101928460	Hs.434659	NR_110758	ENSG00000230523	LINC01756	-	long intergenic non-protein coding RNA 1756	ncRNA
chr1	29868854	29869254	4.69	5.53	2.44	3.09	2.06e-07	0.000196	+	5.53	NA	Intergenic	LTR31|LTR|ERV1	168558	NR_110790	101929406	Hs.639413	NR_110790	ENSG00000233399	LINC01648	-	long intergenic non-protein coding RNA 1648	ncRNA
chr1	29991086	29991385	3.48	1.36	4.31	-2.95	0.00557	0.166	+	1.36	NA	Intergenic	Intergenic	46376	NR_110790	101929406	Hs.639413	NR_110790	ENSG00000233399	LINC01648	-	long intergenic non-protein coding RNA 1648	ncRNA
chr1	31822696	31823023	3.52	4.31	1.65	2.66	0.000909	0.0636	+	4.31	NA	Intergenic	Intergenic	-6809	NM_144569	90853	Hs.62604	NM_144569	ENSG00000134668	SPOCD1	PPP1R146	SPOC domain containing 1	protein-coding
chr1	32477477	32477712	2.5	3.35	0.18	3.17	0.00615	0.173	+	3.35	NA	intron (NM_001145720, intron 2 of 3)	intron (NM_001145720, intron 2 of 3)	12523	NM_001145720	728116	Hs.647658	NM_001145720	ENSG00000273274	ZBTB8B	ZNF916B	zinc finger and BTB domain containing 8B	protein-coding
chr1	33149732	33150152	3.83	4.64	1.78	2.86	0.000296	0.0338	+	4.64	NA	intron (NM_018207, intron 4 of 4)	intron (NM_018207, intron 4 of 4)	26608	NM_001330483	55223	Hs.656006	NM_018207	ENSG00000116525	TRIM62	DEAR1	tripartite motif containing 62	protein-coding
chr1	33763407	33763778	4.05	2.06	4.85	-2.79	0.000118	0.0189	+	2.06	NA	intron (NM_052896, intron 13 of 69)	intron (NM_052896, intron 13 of 69)	-96882	NM_145205	127540	Hs.568628	NM_145205	ENSG00000176256	HMGB4	dJ1007G16.5	high mobility group box 4	protein-coding
chr1	34444377	34444643	3.48	2.14	4.16	-2.02	0.00339	0.131	+	2.14	NA	Intergenic	Intergenic	225184	NR_030278	693137	.	NR_030278	ENSG00000207941	MIR552	MIRN552|hsa-mir-552	microRNA 552	ncRNA
chr1	35440037	35440427	3.79	4.6	1.78	2.83	0.000938	0.0647	+	4.6	NA	intron (NM_024874, intron 20 of 20)	intron (NM_024874, intron 20 of 20)	-74155	NR_046659	100861513	Hs.585397	NR_046659	ENSG00000227409	ZMYM4-AS1	-	ZMYM4 antisense RNA 1	ncRNA
chr1	45860306	45860592	3.21	3.97	1.51	2.46	0.00116	0.0723	+	3.97	NA	intron (NM_001324320, intron 3 of 29)	intron (NM_001324320, intron 3 of 29)	-3899	NM_001324321	23139	Hs.319481	NM_015112	ENSG00000086015	MAST2	MAST205|MTSSK	microtubule associated serine/threonine kinase 2	protein-coding
chr1	48916074	48916505	4.19	4.89	2.77	2.13	0.000382	0.0386	+	4.89	NA	intron (NM_001323575, intron 5 of 12)	intron (NM_001323575, intron 5 of 12)	-139321	NM_001349794	79656	Hs.475348	NM_024603	ENSG00000162373	BEND5	C1orf165	BEN domain containing 5	protein-coding
chr1	48946202	48946456	3.63	4.38	1.99	2.39	0.000683	0.0538	+	4.38	NA	intron (NM_001323575, intron 5 of 12)	L2a|LINE|L2	-169360	NM_001349794	79656	Hs.475348	NM_024603	ENSG00000162373	BEND5	C1orf165	BEN domain containing 5	protein-coding
chr1	48961038	48961689	5.2	5.97	3.39	2.58	3.61e-05	0.00867	+	5.97	NA	intron (NM_001323575, intron 5 of 12)	intron (NM_001323575, intron 5 of 12)	-184395	NM_001349794	79656	Hs.475348	NM_024603	ENSG00000162373	BEND5	C1orf165	BEN domain containing 5	protein-coding
chr1	49229703	49230024	3.4	4.12	1.89	2.23	0.00236	0.108	+	4.12	NA	intron (NM_001323575, intron 4 of 12)	intron (NM_001323575, intron 4 of 12)	-27547	NR_125988	101929721	Hs.639985	NR_125988	ENSG00000230114	LOC101929721	-	uncharacterized LOC101929721	ncRNA
chr1	49319492	49319825	3.76	4.64	1.19	3.44	5.72e-05	0.0118	+	4.64	NA	intron (NR_136623, intron 2 of 12)	MLT1A1|LTR|ERVL-MaLR	62248	NR_125988	101929721	Hs.639985	NR_125988	ENSG00000230114	LOC101929721	-	uncharacterized LOC101929721	ncRNA
chr1	49331501	49332024	4.74	5.65	1.64	4.01	2.35e-06	0.00126	+	5.65	NA	intron (NR_136623, intron 2 of 12)	L1PA12|LINE|L1	74352	NR_125988	101929721	Hs.639985	NR_125988	ENSG00000230114	LOC101929721	-	uncharacterized LOC101929721	ncRNA
chr1	49335103	49335348	3.06	3.95	0.19	3.77	0.000664	0.0529	+	3.95	NA	intron (NR_136623, intron 2 of 12)	L2-1_AMi|LINE|L2	77815	NR_125988	101929721	Hs.639985	NR_125988	ENSG00000230114	LOC101929721	-	uncharacterized LOC101929721	ncRNA
chr1	49346739	49347475	5.24	6.16	1.99	4.16	7.63e-08	9.09e-05	+	6.16	NA	intron (NR_136623, intron 2 of 12)	MER41C|LTR|ERV1	89696	NR_125988	101929721	Hs.639985	NR_125988	ENSG00000230114	LOC101929721	-	uncharacterized LOC101929721	ncRNA
chr1	49363689	49363981	3.15	4.08	-0.23	4.31	4.51e-05	0.0101	+	4.08	NA	intron (NR_136623, intron 2 of 12)	L2c|LINE|L2	106424	NR_125988	101929721	Hs.639985	NR_125988	ENSG00000230114	LOC101929721	-	uncharacterized LOC101929721	ncRNA
chr1	49364729	49365061	3.34	4.24	0.51	3.73	0.000714	0.0553	+	4.24	NA	intron (NR_136623, intron 2 of 12)	MIR|SINE|MIR	107190	NR_046839	100874313	Hs.551277	NR_046839	ENSG00000225623	AGBL4-IT1	-	AGBL4 intronic transcript 1	ncRNA
chr1	49408415	49408615	2.48	3.37	-0.23	3.6	0.00181	0.0932	+	3.37	NA	intron (NR_046839, intron 3 of 3)	MLT2A2|LTR|ERVL	63570	NR_046839	100874313	Hs.551277	NR_046839	ENSG00000225623	AGBL4-IT1	-	AGBL4 intronic transcript 1	ncRNA
chr1	49416746	49417150	4.57	5.5	1.18	4.31	0.00418	0.145	+	5.5	NA	intron (NR_046839, intron 3 of 3)	intron (NR_046839, intron 3 of 3)	55137	NR_046839	100874313	Hs.551277	NR_046839	ENSG00000225623	AGBL4-IT1	-	AGBL4 intronic transcript 1	ncRNA
chr1	51429964	51430270	4.41	2.98	5.12	-2.13	0.00217	0.103	+	2.98	NA	intron (NM_001981, intron 12 of 24)	intron (NM_001981, intron 12 of 24)	-8022	NM_001159969	2060	Hs.83722	NM_001981	ENSG00000085832	EPS15	AF-1P|AF1P|MLLT5	epidermal growth factor receptor pathway substrate 15	protein-coding
chr1	56327720	56328143	6.16	6.95	4.28	2.67	3.6e-11	1.89e-07	+	6.95	NA	Intergenic	MIR|SINE|MIR	-87031	NR_147163	105378744	Hs.183974	NR_147163	ENSG00000223956	LINC01767	-	long intergenic non-protein coding RNA 1767	ncRNA
chr1	56825033	56825301	3.54	4.22	2.19	2.03	0.00945	0.212	+	4.22	NA	Intergenic	Intergenic	-5763	NM_001004303	199920	Hs.437655	NM_001004303	ENSG00000187889	FYB2	ARAP|C1orf168	FYN binding protein 2	protein-coding
chr1	56890332	56890581	3.17	3.94	1.37	2.57	0.00387	0.14	+	3.94	NA	intron (NM_000562, intron 7 of 10)	intron (NM_000562, intron 7 of 10)	35687	NM_000562	731	Hs.93210	NM_000562	ENSG00000157131	C8A	-	complement C8 alpha chain	protein-coding
chr1	57414324	57414636	3.87	4.65	2.01	2.65	0.000302	0.0342	+	4.65	NA	intron (NM_001353980, intron 4 of 5)	Tigger1|DNA|TcMar-Tigger	8632	NM_001365793	1600	Hs.477370	NM_021080	ENSG00000173406	DAB1	SCA37	DAB adaptor protein 1	protein-coding
chr1	58094167	58094530	3.71	4.48	1.99	2.48	0.000899	0.0631	+	4.48	NA	intron (NM_001353980, intron 1 of 5)	LTR33A_|LTR|ERVL	156154	NM_021080	1600	Hs.477370	NM_021080	ENSG00000173406	DAB1	SCA37	DAB adaptor protein 1	protein-coding
chr1	60490000	60490739	4.1	4.84	2.51	2.33	0.00215	0.102	+	4.84	NA	Intergenic	L1PA3|LINE|L1	132315	NR_146508	105378763	Hs.551175	NR_146508	ENSG00000226476	LINC01748	-	long intergenic non-protein coding RNA 1748	ncRNA
chr1	64770047	64770307	3.53	4.24	2.09	2.14	0.00113	0.0714	+	4.24	NA	intron (NM_001366165, intron 2 of 11)	L1ME3Cz|LINE|L1	25102	NM_018211	55225	Hs.591443	NM_018211	ENSG00000162437	RAVER2	-	ribonucleoprotein, PTB binding 2	protein-coding
chr1	71276479	71276800	3.77	4.51	2.2	2.31	0.000414	0.0406	+	4.51	NA	Intergenic	L2b|LINE|L2	195316	NR_046217	100852410	Hs.535534	NR_046217	ENSG00000229956	ZRANB2-AS2	-	ZRANB2 antisense RNA 2 (head to head)	ncRNA
chr1	76035130	76035423	2.77	3.65	0.19	3.46	0.00322	0.127	+	3.65	NA	Intergenic	Intergenic	23953	NR_125939	101927342	Hs.216363	NR_125939	.	LOC101927342	-	uncharacterized LOC101927342	ncRNA
chr1	76037354	76037686	4.31	5.12	2.34	2.77	5.01e-05	0.0108	+	5.12	NA	Intergenic	Intergenic	26196	NR_125939	101927342	Hs.216363	NR_125939	.	LOC101927342	-	uncharacterized LOC101927342	ncRNA
chr1	76057737	76058060	2.53	3.42	-0.23	3.65	0.00448	0.15	+	3.42	NA	Intergenic	L1PA8|LINE|L1	-16847	NM_001349105	256435	Hs.337040	NM_152996	ENSG00000184005	ST6GALNAC3	PRO7177|SIAT7C|ST6GALNACIII|STY	ST6 N-acetylgalactosaminide alpha-2,6-sialyltransferase 3	protein-coding
chr1	76059543	76059798	2.89	3.81	-0.23	4.04	0.000412	0.0406	+	3.81	NA	Intergenic	Intergenic	-15075	NM_001349105	256435	Hs.337040	NM_152996	ENSG00000184005	ST6GALNAC3	PRO7177|SIAT7C|ST6GALNACIII|STY	ST6 N-acetylgalactosaminide alpha-2,6-sialyltransferase 3	protein-coding
chr1	76066489	76066810	3.74	4.61	1.19	3.42	3.3e-05	0.00815	+	4.61	NA	Intergenic	LTR40b|LTR|ERVL	-8096	NM_001349105	256435	Hs.337040	NM_152996	ENSG00000184005	ST6GALNAC3	PRO7177|SIAT7C|ST6GALNACIII|STY	ST6 N-acetylgalactosaminide alpha-2,6-sialyltransferase 3	protein-coding
chr1	76140366	76140620	3.23	4.1	0.77	3.32	0.000162	0.0226	+	4.1	NA	intron (NM_001349108, intron 1 of 3)	L2c|LINE|L2	65747	NM_001349111	256435	Hs.337040	NM_152996	ENSG00000184005	ST6GALNAC3	PRO7177|SIAT7C|ST6GALNACIII|STY	ST6 N-acetylgalactosaminide alpha-2,6-sialyltransferase 3	protein-coding
chr1	76158264	76158491	3.27	4.07	1.35	2.72	0.00703	0.184	+	4.07	NA	intron (NM_001349108, intron 1 of 3)	intron (NM_001349108, intron 1 of 3)	83632	NM_001349111	256435	Hs.337040	NM_152996	ENSG00000184005	ST6GALNAC3	PRO7177|SIAT7C|ST6GALNACIII|STY	ST6 N-acetylgalactosaminide alpha-2,6-sialyltransferase 3	protein-coding
chr1	76201113	76201439	3.17	4.1	-0.23	4.33	0.000292	0.0335	+	4.1	NA	intron (NM_001349108, intron 1 of 3)	THE1B|LTR|ERVL-MaLR	126530	NM_001349111	256435	Hs.337040	NM_152996	ENSG00000184005	ST6GALNAC3	PRO7177|SIAT7C|ST6GALNACIII|STY	ST6 N-acetylgalactosaminide alpha-2,6-sialyltransferase 3	protein-coding
chr1	76238030	76238617	5.49	6.37	2.77	3.6	1.09e-07	0.000121	+	6.37	NA	intron (NM_001349108, intron 1 of 3)	intron (NM_001349108, intron 1 of 3)	163578	NM_001349111	256435	Hs.337040	NM_152996	ENSG00000184005	ST6GALNAC3	PRO7177|SIAT7C|ST6GALNACIII|STY	ST6 N-acetylgalactosaminide alpha-2,6-sialyltransferase 3	protein-coding
chr1	76254194	76254437	2.8	3.67	0.18	3.49	0.00286	0.12	+	3.67	NA	intron (NM_001349108, intron 1 of 3)	intron (NM_001349108, intron 1 of 3)	179570	NM_001349111	256435	Hs.337040	NM_152996	ENSG00000184005	ST6GALNAC3	PRO7177|SIAT7C|ST6GALNACIII|STY	ST6 N-acetylgalactosaminide alpha-2,6-sialyltransferase 3	protein-coding
chr1	76269172	76269559	4.75	5.57	2.71	2.86	0.000457	0.0429	+	5.57	NA	intron (NM_001349108, intron 1 of 3)	intron (NM_001349108, intron 1 of 3)	194620	NM_001349111	256435	Hs.337040	NM_152996	ENSG00000184005	ST6GALNAC3	PRO7177|SIAT7C|ST6GALNACIII|STY	ST6 N-acetylgalactosaminide alpha-2,6-sialyltransferase 3	protein-coding
chr1	82177211	82177554	5.22	5.96	3.61	2.35	1.38e-05	0.00438	+	5.96	NA	Intergenic	Intergenic	374930	NM_001366007	23266	Hs.24212	NM_012302	ENSG00000117114	ADGRL2	CIRL2|CL2|LEC1|LPHH1|LPHN2	adhesion G protein-coupled receptor L2	protein-coding
chr1	82282116	82282440	3.86	4.82	-0.23	5.05	3.3e-07	0.000278	+	4.82	NA	Intergenic	Intergenic	479825	NM_001366007	23266	Hs.24212	NM_012302	ENSG00000117114	ADGRL2	CIRL2|CL2|LEC1|LPHH1|LPHN2	adhesion G protein-coupled receptor L2	protein-coding
chr1	82323440	82323704	3.11	3.82	1.65	2.17	0.0064	0.177	+	3.82	NA	Intergenic	Intergenic	521119	NM_001366007	23266	Hs.24212	NM_012302	ENSG00000117114	ADGRL2	CIRL2|CL2|LEC1|LPHH1|LPHN2	adhesion G protein-coupled receptor L2	protein-coding
chr1	82377222	82377619	3.79	4.6	1.77	2.83	0.000897	0.063	+	4.6	NA	Intergenic	Intergenic	-525762	NR_147074	103283057	Hs.551280	NR_147074	ENSG00000230817	LINC01362	-	long intergenic non-protein coding RNA 1362	ncRNA
chr1	82422297	82422854	3.97	4.87	0.99	3.88	2.88e-07	0.000253	+	4.87	NA	Intergenic	Intergenic	-480607	NR_147074	103283057	Hs.551280	NR_147074	ENSG00000230817	LINC01362	-	long intergenic non-protein coding RNA 1362	ncRNA
chr1	85560976	85561317	5.11	5.79	3.75	2.05	1.5e-06	0.000901	+	5.79	NA	intron (NM_001134445, intron 1 of 6)	MIR|SINE|MIR	17053	NM_001134445	23576	Hs.713411	NM_012137	ENSG00000153904	DDAH1	DDAH|DDAH-1|DDAHI|HEL-S-16	dimethylarginine dimethylaminohydrolase 1	protein-coding
chr1	89088558	89088925	4.38	5.23	2.09	3.13	1.16e-07	0.000126	+	5.23	NA	Intergenic	HERVKC4-int|LTR|ERVK	-23534	NM_002053	2633	Hs.62661	NM_002053	ENSG00000117228	GBP1	-	guanylate binding protein 1	protein-coding
chr1	89221341	89221797	6.47	7.21	4.89	2.32	4.6e-09	1.12e-05	+	7.21	NA	Intergenic	Intergenic	-22627	NM_052941	115361	Hs.409925	NM_052941	ENSG00000162654	GBP4	Mpa2	guanylate binding protein 4	protein-coding
chr1	92354296	92354608	3.61	4.29	2.29	2	0.00426	0.147	+	4.29	NA	intron (NM_024813, intron 11 of 12)	intron (NM_024813, intron 11 of 12)	55393	NM_024813	79871	Hs.444421	NM_024813	ENSG00000122484	RPAP2	C1orf82|Rtr1	RNA polymerase II associated protein 2	protein-coding
chr1	95474303	95474504	2.73	3.45	1.19	2.26	0.0085	0.202	+	3.45	NA	promoter-TSS (NR_033966)	promoter-TSS (NR_033966)	-333	NR_033966	440594	Hs.514123	NR_033966	ENSG00000233907	LINC01761	-	long intergenic non-protein coding RNA 1761	ncRNA
chr1	95581786	95581958	2.53	3.34	0.5	2.84	0.00455	0.151	+	3.34	NA	Intergenic	Intergenic	71756	NR_110622	100996635	Hs.639548	NR_110621	ENSG00000228971	LINC02607	-	long intergenic non-protein coding RNA 2607	ncRNA
chr1	95625297	95625627	3.97	4.87	0.99	3.89	1.59e-06	0.000933	+	4.87	NA	Intergenic	Intergenic	115346	NR_110622	100996635	Hs.639548	NR_110621	ENSG00000228971	LINC02607	-	long intergenic non-protein coding RNA 2607	ncRNA
chr1	95641280	95641837	7.45	8.25	5.5	2.76	0.000786	0.0582	+	8.25	NA	Intergenic	Intergenic	131443	NR_110622	100996635	Hs.639548	NR_110621	ENSG00000228971	LINC02607	-	long intergenic non-protein coding RNA 2607	ncRNA
chr1	95642189	95642569	5.45	6.4	1.63	4.77	1.75e-16	5.52e-12	+	6.4	NA	Intergenic	MIR|SINE|MIR	132263	NR_110622	100996635	Hs.639548	NR_110621	ENSG00000228971	LINC02607	-	long intergenic non-protein coding RNA 2607	ncRNA
chr1	95645139	95645862	6.4	7.32	3.26	4.06	0.000153	0.0219	+	7.32	NA	Intergenic	HERVL-int|LTR|ERVL	135385	NR_110622	100996635	Hs.639548	NR_110621	ENSG00000228971	LINC02607	-	long intergenic non-protein coding RNA 2607	ncRNA
chr1	95668172	95668651	5.34	6.29	1.64	4.65	3.74e-11	1.9e-07	+	6.29	NA	Intergenic	L1ME2|LINE|L1	158296	NR_110622	100996635	Hs.639548	NR_110621	ENSG00000228971	LINC02607	-	long intergenic non-protein coding RNA 2607	ncRNA
chr1	95742486	95743349	7.49	8.21	5.95	2.27	0.0298	0.344	+	8.21	NA	Intergenic	L1PB1|LINE|L1	232802	NR_110622	100996635	Hs.639548	NR_110621	ENSG00000228971	LINC02607	-	long intergenic non-protein coding RNA 2607	ncRNA
chr1	95779892	95780113	3.12	4.04	-0.23	4.27	4.05e-05	0.00944	+	4.04	NA	Intergenic	Intergenic	-212065	NR_125991	102723661	Hs.143911	NR_125991	ENSG00000237435	LINC02790	-	long intergenic non-protein coding RNA 2790	ncRNA
chr1	95795007	95795521	5.39	6.28	2.63	3.65	1.05e-07	0.000117	+	6.28	NA	Intergenic	MSTD|LTR|ERVL-MaLR	-196804	NR_125991	102723661	Hs.143911	NR_125991	ENSG00000237435	LINC02790	-	long intergenic non-protein coding RNA 2790	ncRNA
chr1	95810278	95810464	2.88	3.57	1.5	2.06	0.00891	0.206	+	3.57	NA	Intergenic	MER34A1|LTR|ERV1	-181697	NR_125991	102723661	Hs.143911	NR_125991	ENSG00000237435	LINC02790	-	long intergenic non-protein coding RNA 2790	ncRNA
chr1	95850149	95851232	6.41	7.27	3.98	3.29	0.000567	0.0482	+	7.27	NA	Intergenic	THE1B|LTR|ERVL-MaLR	-141377	NR_125991	102723661	Hs.143911	NR_125991	ENSG00000237435	LINC02790	-	long intergenic non-protein coding RNA 2790	ncRNA
chr1	96633754	96634372	5.17	5.89	3.62	2.27	0.000557	0.048	+	5.89	NA	Intergenic	AluJo|SINE|Alu	-87542	NM_021190	58155	Hs.596061	NM_021190	ENSG00000117569	PTBP2	PTBLP|brPTB|nPTB	polypyrimidine tract binding protein 2	protein-coding
chr1	97192863	97193373	6.29	7	4.83	2.16	7.05e-05	0.0135	+	7	NA	exon (NM_000110, exon 20 of 23)	exon (NM_000110, exon 20 of 23)	97195	NR_046590	100873932	Hs.682651	NR_046590	ENSG00000232878	DPYD-AS1	-	DPYD antisense RNA 1	ncRNA
chr1	97533310	97533801	5.34	6.23	2.57	3.65	0.00274	0.117	+	6.23	NA	intron (NM_000110, intron 12 of 22)	intron (NM_000110, intron 12 of 22)	-263365	NR_046591	100873933	Hs.568669	NR_046591	ENSG00000235777	DPYD-AS2	-	DPYD antisense RNA 2	ncRNA
chr1	97930570	97930907	4.24	5.09	1.89	3.2	0.0327	0.357	+	5.09	NA	Intergenic	Intergenic	-9680	NM_000110	1806	Hs.335034	NM_000110	ENSG00000188641	DPYD	DHP|DHPDHASE|DPD	dihydropyrimidine dehydrogenase	protein-coding
chr1	98920527	98920792	3.01	3.76	1.37	2.39	0.021	0.3	+	3.76	NA	intron (NM_001037317, intron 4 of 5)	intron (NM_001037317, intron 4 of 5)	-83616	NR_033940	100129620	Hs.588631	NR_033940	ENSG00000232825	LOC100129620	-	uncharacterized LOC100129620	ncRNA
chr1	100774714	100774947	2.47	3.35	-0.23	3.58	0.00314	0.125	+	3.35	NA	Intergenic	L1MA5|LINE|L1	55089	NM_001078	7412	Hs.109225	NM_001078	ENSG00000162692	VCAM1	CD106|INCAM-100	vascular cell adhesion molecule 1	protein-coding
chr1	107423011	107423283	3.19	1.72	3.9	-2.19	0.0198	0.293	+	1.72	NA	intron (NM_001113228, intron 6 of 6)	intron (NM_001113228, intron 6 of 6)	265352	NM_001079874	10451	Hs.267659	NM_006113	ENSG00000134215	VAV3	-	vav guanine nucleotide exchange factor 3	protein-coding
chr1	107648980	107649519	5.34	3.89	6.05	-2.16	0.00157	0.0866	+	3.89	NA	intron (NM_006113, intron 19 of 26)	intron (NM_006113, intron 19 of 26)	39249	NM_001079874	10451	Hs.267659	NM_006113	ENSG00000134215	VAV3	-	vav guanine nucleotide exchange factor 3	protein-coding
chr1	108154303	108154619	3.73	4.48	2.1	2.38	0.00145	0.0828	+	4.48	NA	intron (NM_013386, intron 6 of 9).2	intron (NM_013386, intron 6 of 9).2	38374	NM_213651	29957	Hs.656870	NM_013386	ENSG00000085491	SLC25A24	APC1|SCAMC-1|SCAMC1	solute carrier family 25 member 24	protein-coding
chr1	118264399	118264682	3.93	4.68	2.28	2.41	5.36e-05	0.0113	+	4.68	NA	Intergenic	L2c|LINE|L2	-79313	NM_206996	200162	Hs.528821	NM_206996	ENSG00000155761	SPAG17	CT143|PF6	sperm associated antigen 17	protein-coding
chr1	150852106	150852615	4.83	5.6	3.05	2.55	0.000299	0.0341	+	5.6	NA	intron (NM_001286036, intron 3 of 21)	MLT1H2|LTR|ERVL-MaLR	24238	NM_001286035	405	Hs.632446	NM_001668	ENSG00000143437	ARNT	HIF-1-beta|HIF-1beta|HIF1-beta|HIF1B|HIF1BETA|TANGO|bHLHe2	aryl hydrocarbon receptor nuclear translocator	protein-coding
chr1	152199067	152199283	2.76	3.57	0.77	2.8	0.00796	0.196	+	3.57	NA	Intergenic	Intergenic	25021	NM_001009931	388697	Hs.490162	NM_001009931	ENSG00000197915	HRNR	FLG3|S100A16|S100a18	hornerin	protein-coding
chr1	153241816	153242224	4.8	5.56	3.09	2.47	9.59e-05	0.0163	+	5.56	NA	Intergenic	L1ME3G|LINE|L1	-17667	NM_000427	4014	Hs.251680	NM_000427	ENSG00000203782	LOR	-	loricrin	protein-coding
chr1	157457142	157457359	2.96	3.73	1.19	2.54	0.00642	0.177	+	3.73	NA	Intergenic	MLT2A2|LTR|ERVL	95264	NM_001195388	83416	Hs.415950	NM_031281	ENSG00000143297	FCRL5	BXMAS1|CD307|CD307e|FCRH5|IRTA2|PRO820	Fc receptor like 5	protein-coding
chr1	157585772	157586310	5.11	5.94	2.88	3.06	1.24e-07	0.000133	+	5.94	NA	intron (NM_031282, intron 6 of 11)	MamRep605|LTR?|LTR?	12044	NM_031282	83417	Hs.120260	NM_031282	ENSG00000163518	FCRL4	CD307d|FCRH4|IGFP2|IRTA1	Fc receptor like 4	protein-coding
chr1	157618171	157618640	4.88	5.66	3.05	2.61	7.24e-06	0.00278	+	5.66	NA	Intergenic	Intergenic	-20321	NM_031282	83417	Hs.120260	NM_031282	ENSG00000163518	FCRL4	CD307d|FCRH4|IGFP2|IRTA1	Fc receptor like 4	protein-coding
chr1	157624556	157624823	3.48	4.17	2.09	2.08	0.00183	0.0939	+	4.17	NA	Intergenic	Intergenic	-26605	NM_031282	83417	Hs.120260	NM_031282	ENSG00000163518	FCRL4	CD307d|FCRH4|IGFP2|IRTA1	Fc receptor like 4	protein-coding
chr1	157626171	157626425	3.67	4.46	1.78	2.67	0.00012	0.019	+	4.46	NA	Intergenic	Intergenic	-28213	NM_031282	83417	Hs.120260	NM_031282	ENSG00000163518	FCRL4	CD307d|FCRH4|IGFP2|IRTA1	Fc receptor like 4	protein-coding
chr1	157678674	157679097	5.63	6.33	4.22	2.11	0.0402	0.386	+	6.33	NA	intron (NM_052939, intron 14 of 14)	intron (NM_052939, intron 14 of 14)	21883	NR_135217	115352	Hs.292449	NM_052939	ENSG00000160856	FCRL3	CD307c|FCRH3|IFGP3|IRTA3|SPAP2	Fc receptor like 3	protein-coding
chr1	157679252	157679521	4.33	5.07	2.72	2.35	0.000447	0.0424	+	5.07	NA	intron (NM_052939, intron 13 of 14)	intron (NM_052939, intron 13 of 14)	21382	NR_135217	115352	Hs.292449	NM_052939	ENSG00000160856	FCRL3	CD307c|FCRH3|IFGP3|IRTA3|SPAP2	Fc receptor like 3	protein-coding
chr1	159428530	159428979	4.73	3.31	5.44	-2.13	0.000594	0.0494	+	3.31	NA	intron (NM_001363558, intron 3 of 3)	intron (NM_001363558, intron 3 of 3)	-3437	NM_001348286	391121	.	NM_001348286	ENSG00000249730	OR10J4	OR10J4P|OST717	olfactory receptor family 10 subfamily J member 4 (gene/pseudogene)	protein-coding
chr1	163875618	163875888	3.73	4.5	2	2.5	0.000212	0.0269	+	4.5	NA	Intergenic	Intergenic	-452562	NR_104294	100422212	Hs.556898	NR_104294	.	LOC100422212	-	eukaryotic translation initiation factor 3 subunit J pseudogene	pseudo
chr1	164228941	164229290	3.75	2.29	4.46	-2.18	0.00225	0.105	+	2.29	NA	Intergenic	Intergenic	-330244	NM_001204961	5087	Hs.557097	NM_002585	ENSG00000185630	PBX1	CAKUHED	PBX homeobox 1	protein-coding
chr1	167676227	167676466	3.55	4.32	1.77	2.55	0.000509	0.0455	+	4.32	NA	intron (NM_001322923, intron 1 of 5)	intron (NM_001322923, intron 1 of 5)	-45635	NM_001146191	9019	Hs.493919	NM_003953	ENSG00000197965	MPZL1	MPZL1b|PZR|PZR1b|PZRa|PZRb	myelin protein zero like 1	protein-coding
chr1	173683822	173684286	4.97	5.67	3.55	2.12	7.65e-06	0.0029	+	5.67	NA	Intergenic	LTR10F|LTR|ERV1	-14203	NR_158771	339416	Hs.130054	NM_198493	ENSG00000183831	ANKRD45	CT117	ankyrin repeat domain 45	protein-coding
chr1	175520308	175520532	2.88	3.61	1.36	2.25	0.0152	0.264	+	3.61	NA	intron (NM_003285, intron 2 of 22)	intron (NM_003285, intron 2 of 22)	223175	NM_001328635	7143	Hs.659864	NM_003285	ENSG00000116147	TNR	TN-R	tenascin R	protein-coding
chr1	177369432	177369763	3.39	4.13	1.77	2.36	0.00475	0.154	+	4.13	NA	Intergenic	L1PREC2|LINE|L1	18012	NR_126001	102724661	Hs.146628	NR_126001	.	LINC01645	-	long intergenic non-protein coding RNA 1645	ncRNA
chr1	179508910	179509356	4.02	4.76	2.43	2.33	0.00595	0.171	+	4.76	NA	intron (NR_073544, intron 20 of 25)	intron (NR_073544, intron 20 of 25)	66815	NM_001297575	7827	Hs.412710	NM_014625	ENSG00000116218	NPHS2	PDCN|SRN1	NPHS2 stomatin family member, podocin	protein-coding
chr1	179783164	179783456	3.97	2.63	4.66	-2.03	0.00117	0.0729	+	2.63	NA	intron (NM_001329719, intron 1 of 4)	intron (NM_001329719, intron 1 of 4)	-20614	NR_162130	113219451	.	NR_162130	.	MIR12116	-	microRNA 12116	ncRNA
chr1	181276228	181276515	3.47	4.25	1.65	2.6	0.00025	0.03	+	4.25	NA	Intergenic	L1PA4|LINE|L1	39984	NR_046249	100287948	Hs.742594	NR_046249	ENSG00000179452	LINC01699	GM140	long intergenic non-protein coding RNA 1699	ncRNA
chr1	182143955	182144583	4.54	5.23	3.15	2.08	6.48e-05	0.0127	+	5.23	NA	Intergenic	Intergenic	-82557	NM_001009992	127665	Hs.684328	NM_001009992	ENSG00000179930	ZNF648	-	zinc finger protein 648	protein-coding
chr1	183375675	183375996	3.7	4.44	2.1	2.34	0.000351	0.0367	+	4.44	NA	intron (NM_015039, intron 1 of 10)	intron (NM_015039, intron 1 of 10)	42544	NM_015039	23057	Hs.497123	NM_015039	ENSG00000157064	NMNAT2	C1orf15|PNAT2	nicotinamide nucleotide adenylyltransferase 2	protein-coding
chr1	185627216	185627471	3.03	3.73	1.65	2.08	0.0131	0.247	+	3.73	NA	intron (NR_110793, intron 1 of 3)	AluJo|SINE|Alu	1144	NR_110793	101929093	Hs.535227	NR_110793	ENSG00000228309	LINC01350	GS1-204I12.1	long intergenic non-protein coding RNA 1350	ncRNA
chr1	187006776	187007066	3.52	4.3	1.66	2.65	0.000204	0.0262	+	4.3	NA	Intergenic	LTR12_|LTR|ERV1	-85921	NR_126347	104169671	.	NR_126347	ENSG00000230426	LINC01036	-	long intergenic non-protein coding RNA 1036	ncRNA
chr1	190075555	190075907	3.35	1.43	4.14	-2.72	0.00331	0.129	+	1.43	NA	Intergenic	L1PA16|LINE|L1	400279	NM_001317188	339479	Hs.65765	NM_199051	ENSG00000162670	BRINP3	DBCCR1L|DBCCR1L1|FAM5C	BMP/retinoic acid inducible neural specific 3	protein-coding
chr1	196002260	196002729	5	5.72	3.51	2.21	0.00207	0.1	+	5.72	NA	Intergenic	MER11D|LTR|ERVK	86220	NR_146895	105371673	.	NR_146895	.	LINC01724	-	long intergenic non-protein coding RNA 1724	ncRNA
chr1	196002990	196003274	4.11	4.93	2	2.93	0.000348	0.0366	+	4.93	NA	Intergenic	MLT2A2|LTR|ERVL	85583	NR_146895	105371673	.	NR_146895	.	LINC01724	-	long intergenic non-protein coding RNA 1724	ncRNA
chr1	196567193	196567465	3.46	1.32	4.29	-2.97	0.00133	0.0781	+	1.32	NA	intron (NM_001287820, intron 1 of 26)	intron (NM_001287820, intron 1 of 26)	15152	NR_039888	100616363	.	NR_039888	ENSG00000265986	MIR4735	-	microRNA 4735	ncRNA
chr1	196585568	196586232	4.88	3.04	5.67	-2.63	0.000989	0.0666	+	3.04	NA	intron (NM_001287820, intron 1 of 26)	intron (NM_001287820, intron 1 of 26)	-3419	NR_039888	100616363	.	NR_039888	ENSG00000265986	MIR4735	-	microRNA 4735	ncRNA
chr1	199242169	199242482	3.37	4.22	1	3.22	0.000415	0.0407	+	4.22	NA	intron (NR_147896, intron 3 of 3)	intron (NR_147896, intron 3 of 3)	93728	NR_147896	400800	Hs.369324	NR_147896	ENSG00000231718	LINC02789	-	long intergenic non-protein coding RNA 2789	ncRNA
chr1	201489321	201489649	3.58	2.15	4.28	-2.13	0.00536	0.163	+	2.15	NA	intron (NM_001193570, intron 3 of 5)	intron (NM_001193570, intron 3 of 5)	7088	NM_001193572	1465	Hs.108080	NM_004078	ENSG00000159176	CSRP1	CRP|CRP1|CSRP|CYRP|D1S181E|HEL-141|HEL-S-286	cysteine and glycine rich protein 1	protein-coding
chr1	202554668	202554983	4.44	5.16	2.95	2.21	0.000119	0.0189	+	5.16	NA	intron (NM_001197131, intron 1 of 6)	intron (NM_001197131, intron 1 of 6)	14712	NM_001197131	4660	Hs.444403	NM_002481	ENSG00000077157	PPP1R12B	MYPT2|PP1bp55	protein phosphatase 1 regulatory subunit 12B	protein-coding
chr1	206766332	206766641	3.46	4.24	1.66	2.58	0.000566	0.0482	+	4.24	NA	Intergenic	Intergenic	-4286	NM_153758	29949	Hs.661017	NM_013371	ENSG00000142224	IL19	IL-10C|MDA1|NG.1|ZMDA1	interleukin 19	protein-coding
chr1	207196249	207196502	3.64	4.33	2.28	2.05	0.000893	0.0628	+	4.33	NA	Intergenic	L1PA6|LINE|L1	92143	NM_000715	722	Hs.1012	NM_000715	ENSG00000123838	C4BPA	C4BP|PRP	complement component 4 binding protein alpha	protein-coding
chr1	209266739	209267119	3.87	4.6	2.27	2.33	0.000925	0.0641	+	4.6	NA	Intergenic	L3|LINE|CR1	-58527	NR_135085	105372897	Hs.116154	NR_135085	ENSG00000227940	LINC01696	-	long intergenic non-protein coding RNA 1696	ncRNA
chr1	210104098	210104447	3.71	4.42	2.27	2.15	0.00161	0.0876	+	4.42	NA	intron (NM_153262, intron 6 of 7)	intron (NM_153262, intron 6 of 7)	-128523	NM_019605	56256	Hs.600545	NM_019605	ENSG00000082497	SERTAD4	DJ667H12.2	SERTA domain containing 4	protein-coding
chr1	210105156	210105595	3.54	4.48	-0.23	4.71	2.61e-05	0.00705	+	4.48	NA	intron (NM_153262, intron 6 of 7)	intron (NM_153262, intron 6 of 7)	-127420	NM_019605	56256	Hs.600545	NM_019605	ENSG00000082497	SERTAD4	DJ667H12.2	SERTA domain containing 4	protein-coding
chr1	216169398	216169767	4.61	5.44	2.43	3.01	2.01e-07	0.000193	+	5.44	NA	intron (NM_206933, intron 21 of 71)	intron (NM_206933, intron 21 of 71)	97118	NR_125993	102723833	Hs.232072	NR_125992	ENSG00000233620	LOC102723833	-	uncharacterized LOC102723833	ncRNA
chr1	216186917	216187173	3.94	4.72	2.09	2.63	0.000125	0.0194	+	4.72	NA	intron (NM_206933, intron 20 of 71)	intron (NM_206933, intron 20 of 71)	114580	NR_125993	102723833	Hs.232072	NR_125992	ENSG00000233620	LOC102723833	-	uncharacterized LOC102723833	ncRNA
chr1	216210082	216210493	4.25	5.05	2.27	2.78	4.17e-05	0.00961	+	5.05	NA	intron (NM_206933, intron 15 of 71)	LTR3B_|LTR|ERVK	137823	NR_125993	102723833	Hs.232072	NR_125992	ENSG00000233620	LOC102723833	-	uncharacterized LOC102723833	ncRNA
chr1	219442579	219442877	3.58	4.3	2.1	2.2	0.00535	0.163	+	4.3	NA	intron (NR_135822, intron 2 of 3)	intron (NR_135822, intron 2 of 3)	114596	NR_135822	102723886	Hs.525963	NR_135822	.	LYPLAL1-AS1	-	LYPLAL1 antisense RNA 1	ncRNA
chr1	219514743	219515124	4.83	5.65	2.71	2.94	2.64e-05	0.00707	+	5.65	NA	intron (NR_135822, intron 1 of 3)	MER57C2|LTR|ERV1	42390	NR_135822	102723886	Hs.525963	NR_135822	.	LYPLAL1-AS1	-	LYPLAL1 antisense RNA 1	ncRNA
chr1	219568872	219569193	3.9	4.59	2.51	2.08	0.00315	0.126	+	4.59	NA	Intergenic	Intergenic	-11709	NR_135822	102723886	Hs.525963	NR_135822	.	LYPLAL1-AS1	-	LYPLAL1 antisense RNA 1	ncRNA
chr1	221776672	221776877	2.75	3.66	-0.23	3.89	0.000764	0.0574	+	3.66	NA	Intergenic	MER41B|LTR|ERV1	-34599	NR_111940	11221	Hs.497822	NM_007207	ENSG00000143507	DUSP10	MKP-5|MKP5	dual specificity phosphatase 10	protein-coding
chr1	222928336	222928546	3.02	3.81	1.19	2.62	0.0011	0.0704	+	3.81	NA	promoter-TSS (NM_001369594)	promoter-TSS (NM_001369594)	17	NM_001369594	84976	Hs.528817	NM_032890	ENSG00000154309	DISP1	DISPA	dispatched RND transporter family member 1	protein-coding
chr1	223347609	223347918	3.94	4.73	2.1	2.63	5.98e-05	0.0121	+	4.73	NA	intron (NM_017982, intron 2 of 8)	intron (NM_017982, intron 2 of 8)	16412	NM_001037175	55061	Hs.497841	NM_017982	ENSG00000143502	SUSD4	PRO222	sushi domain containing 4	protein-coding
chr1	224774455	224774700	2.75	3.56	0.77	2.79	0.00224	0.104	+	3.56	NA	Intergenic	MER74A|LTR|ERVL	-155076	NM_144989	127602	Hs.133977	NM_001373	ENSG00000185842	DNAH14	C1orf67|Dnahc14|HL-18|HL18	dynein axonemal heavy chain 14	protein-coding
chr1	224781895	224782064	2.97	3.83	0.51	3.32	0.000365	0.0378	+	3.83	NA	Intergenic	Intergenic	-147674	NM_144989	127602	Hs.133977	NM_001373	ENSG00000185842	DNAH14	C1orf67|Dnahc14|HL-18|HL18	dynein axonemal heavy chain 14	protein-coding
chr1	224785109	224785372	3.16	3.88	1.64	2.24	0.0125	0.242	+	3.88	NA	Intergenic	Intergenic	-144413	NM_144989	127602	Hs.133977	NM_001373	ENSG00000185842	DNAH14	C1orf67|Dnahc14|HL-18|HL18	dynein axonemal heavy chain 14	protein-coding
chr1	230753869	230754189	4.78	5.64	2.27	3.37	2.98e-07	0.00026	+	5.64	NA	intron (NM_001319676, intron 1 of 17)	intron (NM_001319676, intron 1 of 17)	6641	NM_006615	10753	Hs.498021	NM_006615	ENSG00000135773	CAPN9	GC36|nCL-4	calpain 9	protein-coding
chr1	230985810	230986116	3.57	2.15	4.27	-2.12	0.00727	0.187	+	2.15	NA	intron (NR_144538, intron 1 of 6)	AluY|SINE|Alu	6869	NM_001346992	64801	Hs.275736	NM_022786	ENSG00000173409	ARV1	EIEE38	ARV1 homolog, fatty acid homeostasis modulator	protein-coding
chr1	232046481	232046823	4.35	5.06	2.89	2.17	0.00752	0.191	+	5.06	NA	Intergenic	Intergenic	120818	NR_126441	104472714	.	NR_126441	ENSG00000226758	DISC1-IT1	-	DISC1 intronic transcript 1	ncRNA
chr1	233412830	233413114	4.27	5.03	2.59	2.44	1.72e-05	0.00526	+	5.03	NA	Intergenic	MLT2A2|LTR|ERVL	85248	NM_032435	84451	Hs.547779	NM_032435	ENSG00000143674	MAP3K21	MLK4|dJ862P8.3	mitogen-activated protein kinase kinase kinase 21	protein-coding
chr1	234047083	234047639	4.9	5.61	3.41	2.21	0.000512	0.0457	+	5.61	NA	intron (NM_173508, intron 2 of 7)	MLT2B4|LTR|ERVL	142685	NM_173508	148641	Hs.158748	NM_173508	ENSG00000183780	SLC35F3	-	solute carrier family 35 member F3	protein-coding
chr1	236204779	236205058	3.2	-0.16	4.12	-4.29	0.000489	0.0445	+	-0.16	NA	intron (NM_003272, intron 5 of 6)	intron (NM_003272, intron 5 of 6)	62380	NM_003272	7107	Hs.498160	NM_003272	ENSG00000077585	GPR137B	TM7SF1	G protein-coupled receptor 137B	protein-coding
chr1	239767780	239768101	3.8	2.44	4.48	-2.05	0.0145	0.257	+	2.44	NA	intron (NM_000740, intron 3 of 4)	MER5A1|DNA|hAT-Charlie	-48822	NR_103776	100506915	Hs.667175	NR_103776	ENSG00000233355	CHRM3-AS2	-	CHRM3 antisense RNA 2	ncRNA
chr1	241895108	241895288	2.94	3.65	1.5	2.15	0.00911	0.208	+	3.65	NA	Intergenic	Intergenic	46467	NM_003686	9156	Hs.498248	NM_003686	ENSG00000174371	EXO1	HEX1|hExoI	exonuclease 1	protein-coding
chr1	244159705	244159972	4.18	4.88	2.79	2.09	0.00516	0.16	+	4.88	NA	Intergenic	MIRb|SINE|MIR	106634	NM_006352	10472	Hs.69997	NM_006352	ENSG00000179456	ZBTB18	C2H2-171|MRD22|RP58|TAZ-1|ZNF238	zinc finger and BTB domain containing 18	protein-coding
chr1	245827151	245827404	3.53	2.17	4.22	-2.05	0.0118	0.235	+	2.17	NA	intron (NM_022743, intron 10 of 11)	MIRb|SINE|MIR	590134	NM_022743	64754	Hs.567571	NM_022743	ENSG00000185420	SMYD3	KMT3E|ZMYND1|ZNFN3A1|bA74P14.1	SET and MYND domain containing 3	protein-coding
chr1	248782336	248783174	7.75	5.86	8.55	-2.69	0.00663	0.18	+	5.86	NA	Intergenic	LTR18B|LTR|ERVL	-26968	NM_001291283	646627	Hs.146268	NM_001085474	ENSG00000259823	LYPD8	-	LY6/PLAUR domain containing 8	protein-coding
chr10	3422044	3422245	3.32	4	2	2	0.0032	0.127	+	4	NA	intron (NR_131187, intron 1 of 1)	intron (NR_131187, intron 1 of 1)	80693	NR_155745	101927880	.	NR_155743	.	LINC02669	-	long intergenic non-protein coding RNA 2669	ncRNA
chr10	3467401	3467916	6.54	7.26	5.05	2.22	0.0247	0.319	+	7.26	NA	intron (NR_155743, intron 3 of 4)	intron (NR_155743, intron 3 of 4)	35179	NR_155745	101927880	.	NR_155743	.	LINC02669	-	long intergenic non-protein coding RNA 2669	ncRNA
chr10	5265231	5265519	3.61	2.11	4.33	-2.22	0.00747	0.19	+	2.11	NA	TTS (NR_149060)	TTS (NR_149060)	5861	NR_149060	110806285	.	NR_149060	ENSG00000224034	LINC02561	-	long intergenic non-protein coding RNA 2561	ncRNA
chr10	6779034	6779379	4.57	5.35	2.77	2.57	9.32e-05	0.016	+	5.35	NA	promoter-TSS (NR_108074)	promoter-TSS (NR_108074)	-27	NR_108074	100652997	Hs.255086	NR_108074	ENSG00000281186	LINC00706	-	long intergenic non-protein coding RNA 706	ncRNA
chr10	8279551	8279834	3.34	4.1	1.65	2.45	0.00457	0.151	+	4.1	NA	Intergenic	MER3|DNA|hAT-Charlie	-11388	NR_108058	100507143	Hs.258979	NR_108058	ENSG00000232170	LINC00708	GS1-756B1.2	long intergenic non-protein coding RNA 708	ncRNA
chr10	8322190	8322383	2.5	3.34	0.19	3.15	0.00872	0.204	+	3.34	NA	Intergenic	LFSINE_Vert|SINE|tRNA	-53982	NR_108058	100507143	Hs.258979	NR_108058	ENSG00000232170	LINC00708	GS1-756B1.2	long intergenic non-protein coding RNA 708	ncRNA
chr10	8346984	8347248	3.06	3.93	0.51	3.42	0.00217	0.103	+	3.93	NA	Intergenic	Intergenic	-78811	NR_108058	100507143	Hs.258979	NR_108058	ENSG00000232170	LINC00708	GS1-756B1.2	long intergenic non-protein coding RNA 708	ncRNA
chr10	8380126	8380872	6.14	6.92	4.33	2.59	8.7e-06	0.00318	+	6.92	NA	Intergenic	Intergenic	-112194	NR_108058	100507143	Hs.258979	NR_108058	ENSG00000232170	LINC00708	GS1-756B1.2	long intergenic non-protein coding RNA 708	ncRNA
chr10	8389571	8390052	4.72	5.57	2.36	3.21	1.58e-07	0.000161	+	5.57	NA	Intergenic	Intergenic	-121507	NR_108058	100507143	Hs.258979	NR_108058	ENSG00000232170	LINC00708	GS1-756B1.2	long intergenic non-protein coding RNA 708	ncRNA
chr10	8417663	8418044	4.14	4.86	2.65	2.21	0.00518	0.16	+	4.86	NA	Intergenic	L2a|LINE|L2	-149549	NR_108058	100507143	Hs.258979	NR_108058	ENSG00000232170	LINC00708	GS1-756B1.2	long intergenic non-protein coding RNA 708	ncRNA
chr10	8539117	8539484	5.94	6.62	4.61	2.01	0.000541	0.0474	+	6.62	NA	Intergenic	L1MA9|LINE|L1	55090	NR_134492	105376398	Hs.63158	NR_134492	.	LOC105376398	-	uncharacterized LOC105376398	ncRNA
chr10	8543403	8544223	6.49	7.2	5.06	2.14	0.0245	0.317	+	7.2	NA	Intergenic	Intergenic	50578	NR_134492	105376398	Hs.63158	NR_134492	.	LOC105376398	-	uncharacterized LOC105376398	ncRNA
chr10	8568081	8568830	6.79	7.55	5.09	2.45	0.0028	0.119	+	7.55	NA	Intergenic	Intergenic	25935	NR_134492	105376398	Hs.63158	NR_134492	.	LOC105376398	-	uncharacterized LOC105376398	ncRNA
chr10	8670504	8670797	3.52	4.22	2.11	2.11	0.0188	0.287	+	4.22	NA	Intergenic	Intergenic	-76260	NR_134492	105376398	Hs.63158	NR_134492	.	LOC105376398	-	uncharacterized LOC105376398	ncRNA
chr10	8677438	8677669	2.95	3.81	0.51	3.3	0.00132	0.0778	+	3.81	NA	Intergenic	MLT1L|LTR|ERVL-MaLR	-83163	NR_134492	105376398	Hs.63158	NR_134492	.	LOC105376398	-	uncharacterized LOC105376398	ncRNA
chr10	8702919	8703259	4.08	4.76	2.73	2.03	0.031	0.349	+	4.76	NA	Intergenic	Intergenic	-108698	NR_134492	105376398	Hs.63158	NR_134492	.	LOC105376398	-	uncharacterized LOC105376398	ncRNA
chr10	8790185	8790797	4.67	5.59	1.37	4.22	0.00292	0.121	+	5.59	NA	Intergenic	Intergenic	-107498	NR_131944	105755953	Hs.564146	NR_131944	ENSG00000234752	LINC02676	-	long intergenic non-protein coding RNA 2676	ncRNA
chr10	11742111	11742783	5.27	6.24	0.77	5.47	1.78e-09	5.1e-06	+	6.24	NA	promoter-TSS (NM_024693)	promoter-TSS (NM_024693)	65	NM_024693	79746	Hs.22242	NM_024693	ENSG00000134463	ECHDC3	-	enoyl-CoA hydratase domain containing 3	protein-coding
chr10	13681117	13681632	5.45	6.16	3.99	2.17	2.35e-05	0.00661	+	6.16	NA	intron (NM_001318336, intron 14 of 23)	intron (NM_001318336, intron 14 of 23)	26192	NM_001318338	55691	Hs.330463	NM_018027	ENSG00000151474	FRMD4A	CCAFCA|FRMD4|bA295P9.4	FERM domain containing 4A	protein-coding
chr10	14924012	14924366	4.88	5.58	3.44	2.15	7.16e-05	0.0136	+	5.58	NA	intron (NR_146960, intron 10 of 13)	MER70C|LTR|ERVL	29907	NM_001350966	64421	Hs.655932	NM_022487	ENSG00000152457	DCLRE1C	A-SCID|DCLREC1C|RS-SCID|SCIDA|SNM1C	DNA cross-link repair 1C	protein-coding
chr10	19505719	19505958	3.08	1.26	3.86	-2.6	0.00179	0.0926	+	1.26	NA	intron (NM_001142308, intron 31 of 39)	HAL1ME|LINE|L1	222711	NR_120646	101928834	Hs.676482	NR_120646	ENSG00000233968	LOC101928834	-	uncharacterized LOC101928834	ncRNA
chr10	19544696	19545098	3.9	2.52	4.59	-2.07	0.00829	0.199	+	2.52	NA	intron (NM_001142308, intron 32 of 39)	intron (NM_001142308, intron 32 of 39)	183653	NR_120646	101928834	Hs.676482	NR_120646	ENSG00000233968	LOC101928834	-	uncharacterized LOC101928834	ncRNA
chr10	20382510	20382697	2.87	0.84	3.68	-2.84	0.0014	0.0806	+	0.84	NA	Intergenic	Intergenic	-169366	NR_039822	100616383	.	NR_039822	ENSG00000265372	MIR4675	-	microRNA 4675	ncRNA
chr10	20531185	20531931	6.18	2.03	7.14	-5.11	4.5e-16	1.09e-11	+	2.03	NA	Intergenic	L1PA4|LINE|L1	-20412	NR_039822	100616383	.	NR_039822	ENSG00000265372	MIR4675	-	microRNA 4675	ncRNA
chr10	20627114	20627400	3.31	1.98	3.98	-2.01	0.0076	0.192	+	1.98	NA	Intergenic	L1M7|LINE|L1	75287	NR_039822	100616383	.	NR_039822	ENSG00000265372	MIR4675	-	microRNA 4675	ncRNA
chr10	21163723	21164133	3.61	4.29	2.28	2.01	0.00124	0.0749	+	4.29	NA	intron (NM_001173484, intron 2 of 6)	intron (NM_001173484, intron 2 of 6)	-10062	NR_046283	100128511	Hs.635827	NR_046283	ENSG00000231920	NEBL-AS1	-	NEBL antisense RNA 1	ncRNA
chr10	21792312	21792581	3.66	4.45	1.77	2.67	0.000248	0.0299	+	4.45	NA	intron (NM_022365, intron 9 of 11)	L1M2a|LINE|L1	211283	NM_022365	64215	Hs.499000	NM_022365	ENSG00000136770	DNAJC1	DNAJL1|ERdj1|HTJ1|MTJ1	DnaJ heat shock protein family (Hsp40) member C1	protein-coding
chr10	24251730	24251981	3.02	3.77	1.36	2.4	0.00795	0.196	+	3.77	NA	intron (NM_019590, intron 2 of 20)	MIRb|SINE|MIR	-23829	NR_030334	693188	.	NR_030334	ENSG00000207930	MIR603	MIRN603|hsa-mir-603	microRNA 603	ncRNA
chr10	25139309	25139770	5.78	6.46	4.43	2.03	2.36e-07	0.000217	+	6.46	NA	intron (NR_120649, intron 6 of 7)	MIR|SINE|MIR	26482	NR_120649	101929025	Hs.553324	NR_120649	ENSG00000231422	LINC01516	-	long intergenic non-protein coding RNA 1516	ncRNA
chr10	29073049	29073310	3.5	4.23	2	2.23	0.00267	0.115	+	4.23	NA	Intergenic	Intergenic	-215890	NM_032517	84569	Hs.558572	NM_032517	ENSG00000120563	LYZL1	KAAG648|LYC2|LYZD1|PRO1278|bA534G20.1	lysozyme like 1	protein-coding
chr10	29105442	29105822	5.16	5.85	3.8	2.05	5.12e-06	0.00219	+	5.85	NA	Intergenic	Intergenic	-183438	NM_032517	84569	Hs.558572	NM_032517	ENSG00000120563	LYZL1	KAAG648|LYC2|LYZD1|PRO1278|bA534G20.1	lysozyme like 1	protein-coding
chr10	29175172	29175537	5.01	5.8	3.09	2.71	1.25e-09	3.95e-06	+	5.8	NA	Intergenic	Intergenic	-113715	NM_032517	84569	Hs.558572	NM_032517	ENSG00000120563	LYZL1	KAAG648|LYC2|LYZD1|PRO1278|bA534G20.1	lysozyme like 1	protein-coding
chr10	30081211	30081582	4.08	4.77	2.72	2.04	0.00554	0.166	+	4.77	NA	intron (NM_001350022, intron 1 of 4)	intron (NM_001350022, intron 1 of 4)	-21811	NM_020848	57608	Hs.533953	NM_020848	ENSG00000165757	JCAD	KIAA1462	junctional cadherin 5 associated	protein-coding
chr10	30701398	30701748	3.55	4.38	1.36	3.02	0.000159	0.0223	+	4.38	NA	intron (NR_036438, intron 5 of 9)	intron (NR_036438, intron 5 of 9)	9299	NR_036438	645954	Hs.408581	NR_036438	.	SVIL2P	SVILP1	supervillin family member 2, pseudogene	pseudo
chr10	30751851	30752176	3.98	2.05	4.78	-2.73	0.00119	0.0735	+	2.05	NA	Intergenic	Intergenic	28795	NR_134497	105376480	Hs.461867	NR_134497	ENSG00000230720	LINC02644	-	long intergenic non-protein coding RNA 2644	ncRNA
chr10	31160937	31161293	4.03	4.71	2.71	2	0.00123	0.0748	+	4.71	NA	Intergenic	L1MA9|LINE|L1	-26768	NR_134478	101929352	Hs.209289	NR_134478	.	LINC02664	-	long intergenic non-protein coding RNA 2664	ncRNA
chr10	32692056	32692645	5.09	5.78	3.72	2.06	0.000431	0.0414	+	5.78	NA	intron (NM_001321115, intron 24 of 43)	MER76-int|LTR|ERVL	209121	NR_132768	106633814	.	NR_132768	.	SNORA86	-	small nucleolar RNA, H/ACA box 86	snoRNA
chr10	33690519	33690698	2.28	3	0.77	2.23	0.033	0.358	+	3	NA	Intergenic	MER11A|LTR|ERVK	82071	NR_038932	100505583	Hs.568804	NR_038932	ENSG00000261683	LINC00838	-	long intergenic non-protein coding RNA 838	ncRNA
chr10	33716826	33717279	4.52	5.35	2.28	3.08	4.09e-06	0.00187	+	5.35	NA	Intergenic	MIRb|SINE|MIR	55627	NR_038932	100505583	Hs.568804	NR_038932	ENSG00000261683	LINC00838	-	long intergenic non-protein coding RNA 838	ncRNA
chr10	33751770	33752041	2.83	3.65	0.78	2.86	0.00324	0.128	+	3.65	NA	Intergenic	L2c|LINE|L2	20774	NR_038932	100505583	Hs.568804	NR_038932	ENSG00000261683	LINC00838	-	long intergenic non-protein coding RNA 838	ncRNA
chr10	33986535	33987033	4.1	4.91	2.11	2.8	0.00103	0.0682	+	4.91	NA	Intergenic	Intergenic	-214104	NR_038932	100505583	Hs.568804	NR_038932	ENSG00000261683	LINC00838	-	long intergenic non-protein coding RNA 838	ncRNA
chr10	34015807	34016043	3.58	4.38	1.64	2.74	0.000112	0.0181	+	4.38	NA	Intergenic	MER117|DNA|hAT-Charlie	-243245	NR_038932	100505583	Hs.568804	NR_038932	ENSG00000261683	LINC00838	-	long intergenic non-protein coding RNA 838	ncRNA
chr10	34067640	34068134	5.1	5.81	3.62	2.2	1.35e-05	0.00432	+	5.81	NA	Intergenic	L1PA7|LINE|L1	-295207	NR_038932	100505583	Hs.568804	NR_038932	ENSG00000261683	LINC00838	-	long intergenic non-protein coding RNA 838	ncRNA
chr10	34273433	34273647	3.32	4.03	1.88	2.15	0.00211	0.101	+	4.03	NA	intron (NM_001184789, intron 19 of 22)	L1MD1|LINE|L1	-500860	NR_038932	100505583	Hs.568804	NR_038932	ENSG00000261683	LINC00838	-	long intergenic non-protein coding RNA 838	ncRNA
chr10	34999618	34999943	3.6	4.3	2.18	2.12	0.00105	0.0687	+	4.3	NA	Intergenic	ERVL-B4-int|LTR|ERVL	74502	NM_001324376	8453	Hs.82919	NM_003591	ENSG00000108094	CUL2	-	cullin 2	protein-coding
chr10	43845248	43845645	5.36	6.05	4	2.06	4.06e-05	0.00944	+	6.05	NA	intron (NR_033923, intron 1 of 2)	intron (NR_033923, intron 1 of 2)	141	NR_033923	414260	Hs.351856	NR_033923	ENSG00000226808	LINC00619	C10orf136|bA168P8.1	long intergenic non-protein coding RNA 619	ncRNA
chr10	44126345	44126689	4.02	4.77	2.35	2.42	4.87e-05	0.0107	+	4.77	NA	Intergenic	Intergenic	-166233	NM_001258000	100130539	Hs.694626	NM_001258000	ENSG00000277288	C10orf142	-	chromosome 10 open reading frame 142	protein-coding
chr10	44801949	44802284	3.94	4.77	1.77	2.99	3.07e-05	0.00778	+	4.77	NA	Intergenic	Intergenic	-109199	NM_001345926	643236	Hs.292788	NM_001123376	ENSG00000187783	TMEM72	C10orf127|KSP37	transmembrane protein 72	protein-coding
chr10	44826797	44827091	3.49	4.3	1.51	2.79	0.00125	0.0755	+	4.3	NA	intron (NR_033842, intron 4 of 7)	MLT1B|LTR|ERVL-MaLR	-84372	NM_001345926	643236	Hs.292788	NM_001123376	ENSG00000187783	TMEM72	C10orf127|KSP37	transmembrane protein 72	protein-coding
chr10	46493546	46493846	5.06	3.28	5.83	-2.56	5.72e-05	0.0118	+	3.28	NA	Intergenic	Intergenic	-27738	NM_005972	5540	Hs.524719	NM_005972	ENSG00000204174	NPY4R	NPY4-R|PP1|PPYR1|Y4	neuropeptide Y receptor Y4	protein-coding
chr10	47492520	47492815	3.73	-0.16	4.68	-4.84	1.65e-06	0.000959	+	-0.16	NA	promoter-TSS (NM_001137549)	promoter-TSS (NM_001137549)	-968	NM_001137548	644054	Hs.99249	NM_001137548	ENSG00000276430	FAM25C	bA164N7.4	family with sequence similarity 25 member C	protein-coding
chr10	47536499	47536768	3.1	-0.16	4.03	-4.19	7.53e-05	0.014	+	-0.16	NA	non-coding (NR_024495, exon 9 of 9)	non-coding (NR_024495, exon 9 of 9)	-12996	NM_001190810	642517	Hs.645346	NM_001190810	ENSG00000204172	AGAP9	AGAP-9|CTGLF6|bA301J7.2	ArfGAP with GTPase domain, ankyrin repeat and PH domain 9	protein-coding
chr10	51341285	51341545	3.51	4.25	1.89	2.37	0.0041	0.144	+	4.25	NA	intron (NM_001098512, intron 2 of 17)	intron (NM_001098512, intron 2 of 17)	41842	NR_030336	693190	.	NR_030336	ENSG00000207813	MIR605	MIRN605|hsa-mir-605|mir-605	microRNA 605	ncRNA
chr10	51386316	51386790	4.77	5.62	2.43	3.19	3.14e-05	0.00791	+	5.62	NA	intron (NM_001098512, intron 2 of 17)	MLT2B4|LTR|ERVL	86980	NR_030336	693190	.	NR_030336	ENSG00000207813	MIR605	MIRN605|hsa-mir-605|mir-605	microRNA 605	ncRNA
chr10	51390038	51390696	5.93	6.62	4.56	2.06	0.0347	0.365	+	6.62	NA	intron (NM_001098512, intron 2 of 17)	intron (NM_001098512, intron 2 of 17)	90794	NR_030336	693190	.	NR_030336	ENSG00000207813	MIR605	MIRN605|hsa-mir-605|mir-605	microRNA 605	ncRNA
chr10	53535486	53535740	3.37	0.58	4.26	-3.69	0.000823	0.0597	+	0.58	NA	Intergenic	Intergenic	-763913	NM_000242	4153	Hs.499674	NM_000242	ENSG00000165471	MBL2	COLEC1|HSMBPC|MBL|MBL2D|MBP|MBP-C|MBP1|MBPD	mannose binding lectin 2	protein-coding
chr10	58157394	58157714	3.95	4.65	2.53	2.12	0.00548	0.165	+	4.65	NA	Intergenic	Intergenic	110340	NM_152230	253430	Hs.30280	NM_152230	ENSG00000151151	IPMK	-	inositol polyphosphate multikinase	protein-coding
chr10	60452148	60452438	3.83	4.56	2.28	2.27	0.00144	0.0822	+	4.56	NA	intron (NM_001204403, intron 2 of 43)	intron (NM_001204403, intron 2 of 43)	-62418	NM_001320874	288	Hs.499725	NM_001149	ENSG00000151150	ANK3	ANKYRIN-G|MRT37	ankyrin 3	protein-coding
chr10	61275259	61275594	5.06	5.83	3.29	2.55	8.08e-05	0.0146	+	5.83	NA	Intergenic	MLT2B1|LTR|ERVL	-177212	NR_120643	101928781	Hs.568856	NR_120643	.	TMEM26-AS1	-	TMEM26 antisense RNA 1	ncRNA
chr10	61350136	61350434	3.52	4.38	0.99	3.39	2.99e-05	0.00767	+	4.38	NA	Intergenic	MIRb|SINE|MIR	-102354	NR_120643	101928781	Hs.568856	NR_120643	.	TMEM26-AS1	-	TMEM26 antisense RNA 1	ncRNA
chr10	62501589	62501887	3.63	4.49	1.19	3.29	0.000193	0.0253	+	4.49	NA	intron (NM_199451, intron 4 of 7)	intron (NM_199451, intron 4 of 7)	-18710	NM_199452	22891	Hs.22653	NM_014951	ENSG00000138311	ZNF365	Su48|UAN|ZNF365D	zinc finger protein 365	protein-coding
chr10	63005202	63005464	2.99	3.67	1.65	2.02	0.0193	0.29	+	3.67	NA	Intergenic	Intergenic	-127914	NM_001282405	29982	Hs.449628	NM_030759	ENSG00000148572	NRBF2	COPR|COPR1|COPR2|NRBF-2	nuclear receptor binding factor 2	protein-coding
chr10	63042299	63042586	4.02	4.74	2.51	2.23	0.00985	0.217	+	4.74	NA	Intergenic	L1M4|LINE|L1	-90804	NM_001282405	29982	Hs.449628	NM_030759	ENSG00000148572	NRBF2	COPR|COPR1|COPR2|NRBF-2	nuclear receptor binding factor 2	protein-coding
chr10	63101026	63101365	4.02	4.75	2.44	2.32	0.00106	0.0688	+	4.75	NA	Intergenic	LTR10F|LTR|ERV1	-32051	NM_001282405	29982	Hs.449628	NM_030759	ENSG00000148572	NRBF2	COPR|COPR1|COPR2|NRBF-2	nuclear receptor binding factor 2	protein-coding
chr10	64726480	64726772	3.72	4.45	2.19	2.25	0.000838	0.0602	+	4.45	NA	Intergenic	AluSx|SINE|Alu	-98902	NR_001446	305	Hs.591361	NR_001446	.	ANXA2P3	ANX2L3|ANX2P3|LIP2|LPC2C	annexin A2 pseudogene 3	pseudo
chr10	65024103	65024303	2.63	3.37	1.01	2.36	0.0215	0.302	+	3.37	NA	Intergenic	L1MC|LINE|L1	-99685	NR_134456	101928887	Hs.463900	NR_134456	ENSG00000224714	LINC02671	-	long intergenic non-protein coding RNA 2671	ncRNA
chr10	66029687	66030162	4.21	2.72	4.92	-2.21	0.000716	0.0553	+	2.72	NA	intron (NM_001127384, intron 15 of 17)	intron (NM_001127384, intron 15 of 17)	458500	NR_120647	101928913	Hs.568857	NR_120647	.	LINC01515	-	long intergenic non-protein coding RNA 1515	ncRNA
chr10	66305652	66306078	4.52	2.73	5.3	-2.57	1.33e-05	0.00427	+	2.73	NA	intron (NM_001127384, intron 12 of 17)	intron (NM_001127384, intron 12 of 17)	-620171	NM_178011	347731	Hs.652155	NM_178011	ENSG00000198739	LRRTM3	-	leucine rich repeat transmembrane neuronal 3	protein-coding
chr10	66318079	66318389	3.69	2.12	4.42	-2.3	0.000609	0.0503	+	2.12	NA	intron (NM_001127384, intron 12 of 17)	intron (NM_001127384, intron 12 of 17)	-607802	NM_178011	347731	Hs.652155	NM_178011	ENSG00000198739	LRRTM3	-	leucine rich repeat transmembrane neuronal 3	protein-coding
chr10	69567831	69568163	3.54	4.23	2.19	2.03	0.00484	0.156	+	4.23	NA	Intergenic	Intergenic	5425	NM_020999	50674	Hs.532682	NM_020999	ENSG00000122859	NEUROG3	Atoh5|Math4B|NGN-3|bHLHa7|ngn3	neurogenin 3	protein-coding
chr10	72550214	72550596	5.02	5.71	3.69	2.02	0.000584	0.049	+	5.71	NA	intron (NM_006077, intron 4 of 11)	Tigger3c|DNA|TcMar-Tigger	-26419	NM_001195519	10367	Hs.524367	NM_006077	ENSG00000107745	MICU1	CALC|CBARA1|EFHA3|MPXPS|ara CALC	mitochondrial calcium uptake 1	protein-coding
chr10	75276019	75276797	5.25	3.85	5.94	-2.09	0.00131	0.0776	+	3.85	NA	Intergenic	Intergenic	-19975	NR_038223	253264	Hs.662111	NR_038223	ENSG00000226051	ZNF503-AS1	-	ZNF503 antisense RNA 1	ncRNA
chr10	75565419	75565717	3.38	4.14	1.64	2.5	0.00338	0.13	+	4.14	NA	intron (NM_001305581, intron 2 of 6)	intron (NM_001305581, intron 2 of 6)	13110	NR_030337	693191	.	NR_030337	ENSG00000207583	MIR606	MIRN606|hsa-mir-606	microRNA 606	ncRNA
chr10	75592071	75592307	2.88	3.57	1.51	2.06	0.0117	0.234	+	3.57	NA	intron (NM_001305581, intron 2 of 6)	L2a|LINE|L2	39731	NR_030337	693191	.	NR_030337	ENSG00000207583	MIR606	MIRN606|hsa-mir-606	microRNA 606	ncRNA
chr10	78480728	78480984	3.27	3.97	1.9	2.07	0.00818	0.198	+	3.97	NA	Intergenic	Intergenic	213514	NR_073447	414243	Hs.55047	NR_073447	ENSG00000230417	LINC00595	C10orf101	long intergenic non-protein coding RNA 595	ncRNA
chr10	79685167	79685438	3.84	4.56	2.35	2.21	0.00244	0.109	+	4.56	NA	non-coding (NR_027512, exon 1 of 1)	non-coding (NR_027512, exon 1 of 1)	2328	NR_027512	650623	Hs.730022	NR_027512	.	BEND3P3	-	BEN domain containing 3 pseudogene 3	pseudo
chr10	79726513	79727014	5.95	6.68	4.42	2.25	0.0487	0.414	+	6.68	NA	intron (NR_120613, intron 6 of 6)	Tigger3c|DNA|TcMar-Tigger	23537	NM_001278495	729262	Hs.742755	NM_001278495	ENSG00000188199	NUTM2B	FAM22B|bA119F19.1	NUT family member 2B	protein-coding
chr10	80390481	80391126	4.98	2.01	5.89	-3.88	1.7e-09	5.05e-06	+	2.01	NA	Intergenic	AluY|SINE|Alu	-17025	NM_001243779	84293	Hs.500333	NM_032333	ENSG00000122378	PRXL2A	Adrx|C10orf58|FAM213A|PAMM	peroxiredoxin like 2A	protein-coding
chr10	84787744	84788420	4.92	5.64	3.39	2.25	8.04e-05	0.0146	+	5.64	NA	Intergenic	Intergenic	362913	NM_001284242	54462	Hs.461988	NM_018999	ENSG00000107771	CCSER2	FAM190B|Gcap14|KIAA1128|bA486O22.1	coiled-coil serine rich protein 2	protein-coding
chr10	84801360	84801797	3.78	4.64	1.36	3.28	3.35e-06	0.00159	+	4.64	NA	Intergenic	Intergenic	376410	NM_001284242	54462	Hs.461988	NM_018999	ENSG00000107771	CCSER2	FAM190B|Gcap14|KIAA1128|bA486O22.1	coiled-coil serine rich protein 2	protein-coding
chr10	85410574	85410952	3.66	2.05	4.4	-2.35	0.000862	0.0612	+	2.05	NA	Intergenic	MER11A|LTR|ERVK	22009	NR_120669	101929646	Hs.116129	NR_120669	.	LINC02647	-	long intergenic non-protein coding RNA 2647	ncRNA
chr10	85542207	85542616	5.93	4.51	6.64	-2.12	7.34e-08	8.85e-05	+	4.51	NA	Intergenic	Intergenic	-35319	NR_038986	100507470	Hs.585483	NR_038986	ENSG00000234942	GRID1-AS1	-	GRID1 antisense RNA 1	ncRNA
chr10	85574756	85575345	6.07	4.45	6.82	-2.36	2.31e-06	0.00124	+	4.45	NA	Intergenic	MIRb|SINE|MIR	-2680	NR_038986	100507470	Hs.585483	NR_038986	ENSG00000234942	GRID1-AS1	-	GRID1 antisense RNA 1	ncRNA
chr10	86220289	86220574	4.17	2.82	4.85	-2.03	0.00656	0.179	+	2.82	NA	intron (NM_017551, intron 2 of 15)	MIR|SINE|MIR	44356	NR_029907	442911	.	NR_029907	ENSG00000199104	MIR346	MIRN346|hsa-mir-346|miR-346|miRNA346	microRNA 346	ncRNA
chr10	88400266	88400678	4.92	5.61	3.55	2.06	0.000103	0.0171	+	5.61	NA	intron (NM_018363, intron 4 of 6)	intron (NM_018363, intron 4 of 6)	182846	NM_001031709	55328	Hs.149849	NM_018363	ENSG00000184719	RNLS	C10orf59|RENALASE	renalase, FAD dependent amine oxidase	protein-coding
chr10	90537646	90537972	3.34	1.97	4.03	-2.06	0.0162	0.27	+	1.97	NA	intron (NR_110657, intron 1 of 6)	MIR3|SINE|MIR	2996	NR_110657	101926942	Hs.382666	NR_110657	ENSG00000236373	LINC02653	-	long intergenic non-protein coding RNA 2653	ncRNA
chr10	91818417	91818713	3.53	4.28	1.88	2.4	0.0154	0.264	+	4.28	NA	intron (NM_025235, intron 3 of 26)	AluJb|SINE|Alu	20139	NM_025235	80351	Hs.329327	NM_025235	ENSG00000107854	TNKS2	ARTD6|PARP-5b|PARP-5c|PARP5B|PARP5C|TANK2|TNKL|pART6	tankyrase 2	protein-coding
chr10	96789650	96789948	3.98	4.82	1.78	3.04	1.75e-06	0.000997	+	4.82	NA	Intergenic	Intergenic	38965	NR_030338	693192	.	NR_030338	ENSG00000207976	MIR607	MIRN607|hsa-mir-607	microRNA 607	ncRNA
chr10	100157204	100157440	3.31	4.02	1.89	2.13	0.0057	0.168	+	4.02	NA	intron (NR_144760, intron 8 of 10)	intron (NR_144760, intron 8 of 10)	28707	NM_001347858	10613	Hs.150087	NM_006459	ENSG00000107566	ERLIN1	C10orf69|Erlin-1|KE04|KEO4|SPFH1|SPG62	ER lipid raft associated 1	protein-coding
chr10	103340313	103340572	3.69	4.41	2.19	2.21	0.000666	0.0529	+	4.41	NA	intron (NM_032154, intron 3 of 6)	intron (NM_032154, intron 3 of 6)	10697	NM_001011663	84108	Hs.335808	NM_032154	ENSG00000156374	PCGF6	MBLR|RNF134	polycomb group ring finger 6	protein-coding
chr10	103571894	103572294	5.4	2.88	6.27	-3.39	6.23e-06	0.0025	+	2.88	NA	intron (NM_004210, intron 3 of 5)	intron (NM_004210, intron 3 of 5)	-54652	NR_120676	102724341	Hs.599425	NR_120675	ENSG00000235470	NEURL1-AS1	-	NEURL1 antisense RNA 1	ncRNA
chr10	107972029	107972268	3.18	3.9	1.64	2.26	0.00803	0.197	+	3.9	NA	intron (NR_125760, intron 4 of 4)	intron (NR_125760, intron 4 of 4)	97144	NR_125760	103695365	Hs.648991	NR_125760	ENSG00000229981	LINC01435	TCONS_00018040	long intergenic non-protein coding RNA 1435	ncRNA
chr10	114560203	114560546	3.4	4.1	1.99	2.11	0.00218	0.103	+	4.1	NA	intron (NM_001352440, intron 4 of 20)	Tigger3a|DNA|TcMar-Tigger	-33462	NM_006720	3983	Hs.438236	NM_002313	ENSG00000099204	ABLIM1	ABLIM|LIMAB1|LIMATIN|abLIM-1	actin binding LIM protein 1	protein-coding
chr10	114859236	114859578	4.11	4.84	2.51	2.33	0.00183	0.0939	+	4.84	NA	intron (NM_001135051, intron 14 of 16)	intron (NM_001135051, intron 14 of 16)	37627	NM_020940	57700	Hs.192619	NM_020940	ENSG00000151553	FAM160B1	KIAA1600|bA106M7.3	family with sequence similarity 160 member B1	protein-coding
chr10	116080598	116080945	4.39	5.08	2.99	2.09	0.00196	0.0977	+	5.08	NA	intron (NM_145793, intron 7 of 8)	MER21C|LTR|ERVL	114017	NR_145811	109623470	.	NR_145811	.	SNORD158	-	small nucleolar RNA, C/D box 158	snoRNA
chr10	120495359	120495719	3.49	4.19	2.08	2.11	0.00792	0.195	+	4.19	NA	intron (NR_134516, intron 2 of 4)	intron (NR_134516, intron 2 of 4)	38585	NM_001318169	196051	Hs.40479	NM_001030059	ENSG00000203805	PLPP4	DPPL2|PPAPDC1|PPAPDC1A	phospholipid phosphatase 4	protein-coding
chr10	122007461	122007733	2.93	0.21	3.81	-3.61	0.00222	0.104	+	0.21	NA	intron (NM_206862, intron 1 of 22)	L1MC4|LINE|L1	18434	NM_206861	10579	Hs.501252	NM_006997	ENSG00000138162	TACC2	AZU-1|ECTACC	transforming acidic coiled-coil containing protein 2	protein-coding
chr10	122765464	122765731	2.78	3.52	1.17	2.34	0.0204	0.296	+	3.52	NA	intron (NR_003570, intron 6 of 27)	intron (NR_003570, intron 6 of 27)	8904	NR_003570	375940	Hs.650695	NM_198577	ENSG00000176584	DMBT1P1	-	deleted in malignant brain tumors 1 pseudogene 1	pseudo
chr10	125311377	125311696	3.74	4.47	2.19	2.28	0.00021	0.0267	+	4.47	NA	Intergenic	L1PA16|LINE|L1	-150507	NM_001083914	1488	Hs.501345	NM_001329	ENSG00000175029	CTBP2	-	C-terminal binding protein 2	protein-coding
chr10	125407186	125407607	4.5	5.21	3.04	2.17	4.79e-05	0.0105	+	5.21	NA	Intergenic	L1MA3|LINE|L1	-166974	NR_023362	100169752	Hs.652647	NR_023362	ENSG00000237675	TEX36-AS1	-	TEX36 antisense RNA 1	ncRNA
chr10	125415047	125415329	3.28	4.02	1.64	2.38	0.0049	0.157	+	4.02	NA	Intergenic	Intergenic	-159183	NR_023362	100169752	Hs.652647	NR_023362	ENSG00000237675	TEX36-AS1	-	TEX36 antisense RNA 1	ncRNA
chr10	125478993	125479595	4.22	4.92	2.78	2.14	0.000528	0.0467	+	4.92	NA	Intergenic	Intergenic	-95077	NR_023362	100169752	Hs.652647	NR_023362	ENSG00000237675	TEX36-AS1	-	TEX36 antisense RNA 1	ncRNA
chr10	126881854	126882250	3.15	3.87	1.65	2.22	0.017	0.275	+	3.87	NA	Intergenic	L1PA3|LINE|L1	-23357	NM_001380	1793	Hs.159195	NM_001380	ENSG00000150760	DOCK1	DOCK180|ced5	dedicator of cytokinesis 1	protein-coding
chr10	130090673	130090876	2.69	3.41	1.2	2.21	0.0254	0.322	+	3.41	NA	intron (NM_001355042, intron 1 of 3)	L1PA7|LINE|L1	-15234	NR_044994	119437	Hs.620802	NR_044994	ENSG00000233122	CTAGE7P	CTAGE7|CTAGEP|bA500G10.2|rcCTAGE5	CTAGE family member 7, pseudogene	pseudo
chr10	130936757	130937280	4.93	5.76	2.77	2.99	0.0254	0.322	+	5.76	NA	Intergenic	Intergenic	25649	NR_036180	100422867	.	NR_036180	ENSG00000264803	MIR378C	mir-378c	microRNA 378c	ncRNA
chr10	131035693	131036232	4.54	5.3	2.83	2.48	0.00423	0.146	+	5.3	NA	Intergenic	Intergenic	-59255	NR_120623	101927489	Hs.659317	NR_120623	ENSG00000230098	TCERG1L-AS1	-	TCERG1L antisense RNA 1	ncRNA
chr10	131085718	131086604	7.67	8.44	5.9	2.53	0.0378	0.376	+	8.44	NA	Intergenic	MIRb|SINE|MIR	-9057	NR_120623	101927489	Hs.659317	NR_120623	ENSG00000230098	TCERG1L-AS1	-	TCERG1L antisense RNA 1	ncRNA
chr10	132685026	132685876	7.29	8.02	5.78	2.24	0.00166	0.089	+	8.02	NA	intron (NM_001321042, intron 1 of 12)	intron (NM_001321042, intron 1 of 12)	4176	NM_001321042	3632	Hs.523360	NM_005539	ENSG00000068383	INPP5A	5PTASE	inositol polyphosphate-5-phosphatase A	protein-coding
chr10	132758850	132759293	5	5.78	3.18	2.6	0.000118	0.0189	+	5.78	NA	intron (NM_005539, intron 11 of 15)	intron (NM_005539, intron 11 of 15)	27075	NM_177400	84504	Hs.134013	NM_177400	ENSG00000148826	NKX6-2	GTX|NKX6.2|NKX6B|SPAX8	NK6 homeobox 2	protein-coding
chr10	132965170	132965620	4.47	5.17	3.03	2.14	0.00783	0.194	+	5.17	NA	promoter-TSS (NR_120627)	promoter-TSS (NR_120627)	-106	NR_120627	101927590	Hs.448598	NR_120626	ENSG00000232903	LINC01166	-	long intergenic non-protein coding RNA 1166	ncRNA
chr11	278113	278611	5.54	4.12	6.24	-2.12	0.000151	0.0216	+	4.12	NA	promoter-TSS (NM_001276700)	promoter-TSS (NM_001276700)	-45	NM_001276700	171389	Hs.352611	NM_138329	ENSG00000174885	NLRP6	AVR|CLR11.4|NALP6|NAVR|NAVR/AVR|PAN3|PYPAF5	NLR family pyrin domain containing 6	protein-coding
chr11	10269207	10269407	3.37	4.06	2	2.05	0.00402	0.143	+	4.06	NA	intron (NM_030962, intron 1 of 39)	intron (NM_030962, intron 1 of 39)	24900	NM_030962	81846	Hs.577252	NM_030962	ENSG00000133812	SBF2	CMT4B2|DENND7B|MTMR13	SET binding factor 2	protein-coding
chr11	12321225	12321712	5.24	3.66	5.98	-2.31	1.99e-07	0.000193	+	3.66	NA	intron (NM_032867, intron 4 of 8)	intron (NM_032867, intron 4 of 8)	34569	NM_032867	84953	Hs.60371	NM_032867	ENSG00000133816	MICALCL	Ebitein1	MICAL C-terminal like	protein-coding
chr11	14827344	14827578	2.8	3.57	0.99	2.58	0.0213	0.302	+	3.57	NA	intron (NM_000922, intron 7 of 15)	L1PA13|LINE|L1	64744	NM_024514	120227	Hs.371427	NM_024514	ENSG00000186104	CYP2R1	-	cytochrome P450 family 2 subfamily R member 1	protein-coding
chr11	19626943	19627168	2.77	3.68	-0.23	3.9	0.000362	0.0376	+	3.68	NA	intron (NM_001111018, intron 1 of 37)	intron (NM_001111018, intron 1 of 37)	51746	NR_039706	100616118	.	NR_039706	ENSG00000265210	MIR4486	-	microRNA 4486	ncRNA
chr11	20506067	20506333	3.94	4.89	-0.23	5.12	7.66e-08	9.09e-05	+	4.89	NA	intron (NM_005788, intron 15 of 15)	MIR|SINE|MIR	-93200	NM_004211	9152	Hs.136557	NM_004211	ENSG00000165970	SLC6A5	GLYT-2|GLYT2|HKPX3|NET1	solute carrier family 6 member 5	protein-coding
chr11	21137819	21138205	4.41	3.02	5.11	-2.08	0.00074	0.0565	+	3.02	NA	intron (NM_201551, intron 13 of 18)	intron (NM_201551, intron 13 of 18)	468426	NM_006157	4745	Hs.657172	NM_006157	ENSG00000165973	NELL1	IDH3GL|NRP1	neural EGFL like 1	protein-coding
chr11	24634745	24635047	3.04	3.82	1.19	2.63	0.00128	0.0766	+	3.82	NA	intron (NM_001252008, intron 1 of 11)	Charlie21a|DNA|hAT-Charlie	137843	NM_001252010	338645	Hs.144138	NM_001009909	ENSG00000187398	LUZP2	KFSP2566|PRO6246	leucine zipper protein 2	protein-coding
chr11	26135053	26135291	3.03	3.75	1.51	2.24	0.00412	0.144	+	3.75	NA	Intergenic	Intergenic	-53951	NM_001313726	63982	Hs.91791	NM_031418	ENSG00000134343	ANO3	C11orf25|DYT23|DYT24|GENX-3947|TMEM16C	anoctamin 3	protein-coding
chr11	28496233	28496563	3.78	4.52	2.2	2.32	0.00332	0.129	+	4.52	NA	Intergenic	THE1B|LTR|ERVL-MaLR	-18850	NR_107035	102466876	.	NR_107035	ENSG00000273912	MIR8068	hsa-mir-8068	microRNA 8068	ncRNA
chr11	29773568	29774165	6.22	7.19	1.76	5.42	9.09e-05	0.0158	+	7.19	NA	Intergenic	Intergenic	155065	NR_149106	105376606	Hs.577275	NR_149106	ENSG00000255117	LINC02546	-	long intergenic non-protein coding RNA 2546	ncRNA
chr11	29809110	29809475	4.97	5.78	2.98	2.8	0.0433	0.397	+	5.78	NA	Intergenic	L2|LINE|L2	173100	NR_132652	106456574	Hs.128812	NR_132652	ENSG00000261340	LINC01616	n341006	long intergenic non-protein coding RNA 1616	ncRNA
chr11	30131647	30131889	3.16	3.96	1.2	2.76	0.00595	0.171	+	3.96	NA	Intergenic	Intergenic	-99246	NM_000510	2488	Hs.36975	NM_000510	ENSG00000131808	FSHB	HH24	follicle stimulating hormone subunit beta	protein-coding
chr11	30171404	30172087	5.1	5.93	2.95	2.97	1.03e-05	0.0036	+	5.93	NA	Intergenic	Intergenic	-59268	NM_000510	2488	Hs.36975	NM_000510	ENSG00000131808	FSHB	HH24	follicle stimulating hormone subunit beta	protein-coding
chr11	30172169	30172488	3.77	4.65	1.2	3.45	2.29e-05	0.00651	+	4.65	NA	Intergenic	Intergenic	-58685	NM_000510	2488	Hs.36975	NM_000510	ENSG00000131808	FSHB	HH24	follicle stimulating hormone subunit beta	protein-coding
chr11	31955731	31956223	6.21	4.83	6.91	-2.08	1.38e-05	0.00438	+	4.83	NA	Intergenic	L2b|LINE|L2	85341	NR_120527	100506675	Hs.446169	NR_120526	ENSG00000254584	LOC100506675	-	uncharacterized LOC100506675	ncRNA
chr11	32309668	32309997	3.67	4.41	2.09	2.32	0.00559	0.166	+	4.41	NA	Intergenic	Intergenic	90567	NM_001367854	7490	Hs.591980	NM_000378	ENSG00000184937	WT1	AWT1|GUD|NPHS4|WAGR|WIT-2|WT33	WT1 transcription factor	protein-coding
chr11	38625368	38625725	4.22	4.98	2.51	2.47	1.18e-05	0.00393	+	4.98	NA	intron (NR_120554, intron 3 of 4)	intron (NR_120554, intron 3 of 4)	20809	NR_120554	103312105	Hs.641711	NR_120554	ENSG00000255175	LINC02759	-	long intergenic non-protein coding RNA 2759	ncRNA
chr11	44347763	44348164	4.5	2.1	5.36	-3.26	2.63e-05	0.00707	+	2.1	NA	Intergenic	Intergenic	-37825	NM_021926	60529	Hs.436055	NM_021926	ENSG00000052850	ALX4	CRS5|FND2	ALX homeobox 4	protein-coding
chr11	57088984	57089272	3.49	4.2	2	2.2	0.0013	0.0774	+	4.2	NA	Intergenic	MIRb|SINE|MIR	51594	NR_036445	219525	Hs.554519	NR_036445	ENSG00000283307	OR5AK4P	PJCG3	olfactory receptor family 5 subfamily AK member 4 pseudogene	pseudo
chr11	57539295	57539663	4.46	5.14	3.1	2.04	0.000337	0.0359	+	5.14	NA	Intergenic	Intergenic	-3162	NM_001105565	219537	Hs.68756	NM_001105565	ENSG00000214872	SMTNL1	CHASM	smoothelin like 1	protein-coding
chr11	57626040	57626302	3.79	4.5	2.36	2.14	0.00153	0.0849	+	4.5	NA	Intergenic	MER51B|LTR|ERV1	-15027	NR_029673	406919	.	NR_029673	ENSG00000208009	MIR130A	MIRN130A|miRNA130A|mir-130a	microRNA 130a	ncRNA
chr11	58275009	58275304	3.59	2.06	4.31	-2.25	0.00923	0.209	+	2.06	NA	Intergenic	MLT1B|LTR|ERVL-MaLR	-6897	NM_207374	81341	Hs.531507	NM_207374	ENSG00000172772	OR10W1	OR10W1P|OR10W1Q|OR11-236|UNQ6469	olfactory receptor family 10 subfamily W member 1	protein-coding
chr11	59277679	59277958	5.02	5.72	3.61	2.11	2.2e-05	0.00631	+	5.72	NA	Intergenic	HERVL-int|LTR|ERVL	-64892	NM_001039396	219972	Hs.744920	NM_001039396	ENSG00000197629	MPEG1	MPG1|MPS1|Mpg-1|P-2	macrophage expressed 1	protein-coding
chr11	59728241	59728522	3.59	4.29	2.18	2.11	0.000965	0.0659	+	4.29	NA	Intergenic	MIRb|SINE|MIR	-14537	NM_001005324	390201	Hs.589001	NM_001005324	ENSG00000172289	OR10V1	OR11-256	olfactory receptor family 10 subfamily V member 1	protein-coding
chr11	60727123	60727603	4.72	3.38	5.41	-2.03	0.00466	0.153	+	3.38	NA	intron (NM_001354471, intron 1 of 6)	MIR|SINE|MIR	3354	NM_001354471	728588	Hs.739039	NM_001310141	ENSG00000214782	MS4A18	-	membrane spanning 4-domains A18	protein-coding
chr11	67634711	67635157	6.88	5.27	7.62	-2.35	1.41e-07	0.000149	+	5.27	NA	intron (NM_005995, intron 2 of 7)	intron (NM_005995, intron 2 of 7)	4626	NM_005995	347853	Hs.454480	NM_005995	ENSG00000167800	TBX10	TBX13|TBX7	T-box transcription factor 10	protein-coding
chr11	69134965	69135302	6	6.76	4.25	2.51	8.18e-08	9.64e-05	+	6.76	NA	Intergenic	Intergenic	-20801	NR_161183	107984345	.	NM_001369201	.	SMIM38	-	small integral membrane protein 38	protein-coding
chr11	72861505	72861773	3.17	3.89	1.65	2.24	0.00201	0.099	+	3.89	NA	intron (NM_014824, intron 13 of 19)	L1MEc|LINE|L1	47228	NM_033388	89849	Hs.653186	NM_033388	ENSG00000168010	ATG16L2	ATG16B|WDR80	autophagy related 16 like 2	protein-coding
chr11	73924573	73924946	3.93	2.12	4.7	-2.58	4.62e-05	0.0102	+	2.12	NA	intron (NM_001267803, intron 12 of 12)	intron (NM_001267803, intron 12 of 12)	-25559	NM_153614	374407	Hs.567888	NM_153614	ENSG00000187726	DNAJB13	CILD34|RSPH16A|TSARG5|TSARG6	DnaJ heat shock protein family (Hsp40) member B13	protein-coding
chr11	73947072	73947605	6.16	4.53	6.91	-2.37	2.26e-06	0.00123	+	4.53	NA	Intergenic	LTR14B|LTR|ERVK	-2980	NM_153614	374407	Hs.567888	NM_153614	ENSG00000187726	DNAJB13	CILD34|RSPH16A|TSARG5|TSARG6	DnaJ heat shock protein family (Hsp40) member B13	protein-coding
chr11	78582380	78582654	3.97	4.69	2.51	2.17	0.0023	0.106	+	4.69	NA	Intergenic	MLT1F|LTR|ERVL-MaLR	-7653	NM_024678	79731	Hs.503389	NM_024678	ENSG00000137513	NARS2	DFNB94|SLM5|asnRS	asparaginyl-tRNA synthetase 2, mitochondrial	protein-coding
chr11	78637304	78637564	3.05	3.86	1.01	2.85	0.00129	0.0769	+	3.86	NA	Intergenic	L1M2|LINE|L1	-62570	NM_024678	79731	Hs.503389	NM_024678	ENSG00000137513	NARS2	DFNB94|SLM5|asnRS	asparaginyl-tRNA synthetase 2, mitochondrial	protein-coding
chr11	78780968	78781179	2.92	3.62	1.51	2.11	0.0372	0.374	+	3.62	NA	intron (NM_001098816, intron 16 of 33)	MamRTE1|LINE|RTE-BovB	-206210	NM_024678	79731	Hs.503389	NM_024678	ENSG00000137513	NARS2	DFNB94|SLM5|asnRS	asparaginyl-tRNA synthetase 2, mitochondrial	protein-coding
chr11	78806170	78806608	4.28	5.05	2.5	2.55	0.00161	0.0876	+	5.05	NA	intron (NM_001098816, intron 14 of 33)	intron (NM_001098816, intron 14 of 33)	-231525	NM_024678	79731	Hs.503389	NM_024678	ENSG00000137513	NARS2	DFNB94|SLM5|asnRS	asparaginyl-tRNA synthetase 2, mitochondrial	protein-coding
chr11	78809036	78809381	4.24	4.96	2.71	2.26	0.00598	0.171	+	4.96	NA	intron (NM_001098816, intron 14 of 33)	intron (NM_001098816, intron 14 of 33)	-234345	NM_024678	79731	Hs.503389	NM_024678	ENSG00000137513	NARS2	DFNB94|SLM5|asnRS	asparaginyl-tRNA synthetase 2, mitochondrial	protein-coding
chr11	78946891	78947464	4.62	5.32	3.23	2.08	0.00189	0.0958	+	5.32	NA	intron (NM_001098816, intron 6 of 33)	intron (NM_001098816, intron 6 of 33)	-372314	NM_024678	79731	Hs.503389	NM_024678	ENSG00000137513	NARS2	DFNB94|SLM5|asnRS	asparaginyl-tRNA synthetase 2, mitochondrial	protein-coding
chr11	79054809	79055091	3.66	4.46	1.77	2.68	0.000194	0.0253	+	4.46	NA	intron (NM_001098816, intron 6 of 33)	AluSq|SINE|Alu	347159	NR_030598	100126333	.	NR_030598	ENSG00000211997	MIR708	MIRN708|hsa-mir-708	microRNA 708	ncRNA
chr11	79244587	79244779	2.54	3.39	0.19	3.2	0.00377	0.139	+	3.39	NA	intron (NM_001098816, intron 2 of 33)	intron (NM_001098816, intron 2 of 33)	157426	NR_030598	100126333	.	NR_030598	ENSG00000211997	MIR708	MIRN708|hsa-mir-708	microRNA 708	ncRNA
chr11	79564271	79564622	3.89	4.65	2.18	2.47	0.00314	0.126	+	4.65	NA	Intergenic	Intergenic	-123417	NM_001098816	26011	Hs.213087	NM_001098816	ENSG00000149256	TENM4	Doc4|ETM5|ODZ4|TNM4|Ten-M4|ten-4	teneurin transmembrane protein 4	protein-coding
chr11	79616358	79617083	6.54	7.35	4.53	2.82	6.87e-14	1.08e-09	+	7.35	NA	Intergenic	Intergenic	-175691	NM_001098816	26011	Hs.213087	NM_001098816	ENSG00000149256	TENM4	Doc4|ETM5|ODZ4|TNM4|Ten-M4|ten-4	teneurin transmembrane protein 4	protein-coding
chr11	79648969	79649383	4.22	5.03	2.18	2.85	3.48e-06	0.00164	+	5.03	NA	Intergenic	Intergenic	-208146	NM_001098816	26011	Hs.213087	NM_001098816	ENSG00000149256	TENM4	Doc4|ETM5|ODZ4|TNM4|Ten-M4|ten-4	teneurin transmembrane protein 4	protein-coding
chr11	79864968	79865192	3.42	4.14	1.89	2.25	0.00352	0.133	+	4.14	NA	Intergenic	L1PA7|LINE|L1	-424050	NM_001098816	26011	Hs.213087	NM_001098816	ENSG00000149256	TENM4	Doc4|ETM5|ODZ4|TNM4|Ten-M4|ten-4	teneurin transmembrane protein 4	protein-coding
chr11	82267093	82267527	3.7	4.41	2.28	2.13	0.0112	0.229	+	4.41	NA	intron (NR_120571, intron 3 of 7)	ERV3-16A3_I-int|LTR|ERVL	136603	NR_120571	101928989	Hs.145117	NR_120571	ENSG00000245832	MIR4300HG	-	MIR4300 host gene	ncRNA
chr11	86103877	86104159	3.5	1.34	4.32	-2.98	0.00115	0.0723	+	1.34	NA	Intergenic	Intergenic	-34158	NM_001206947	8301	Hs.163893	NM_007166	ENSG00000073921	PICALM	CALM|CLTH|LAP	phosphatidylinositol binding clathrin assembly protein	protein-coding
chr11	86622967	86623747	6.31	7.21	3.41	3.79	4.72e-13	5.73e-09	+	7.21	NA	intron (NM_001014811, intron 1 of 13)	MLT2B2|LTR|ERVL	48841	NM_001014811	10873	Hs.199743	NM_006680	ENSG00000151376	ME3	NADP-ME	malic enzyme 3	protein-coding
chr11	87138428	87138770	3.85	4.53	2.52	2.01	0.014	0.254	+	4.53	NA	intron (NM_001168724, intron 4 of 13)	intron (NM_001168724, intron 4 of 13)	100665	NM_001168724	65084	Hs.188591	NM_022918	ENSG00000166575	TMEM135	PMP52	transmembrane protein 135	protein-coding
chr11	87401844	87402116	3.14	1.21	3.93	-2.72	0.00411	0.144	+	1.21	NA	Intergenic	MIRb|SINE|MIR	317431	NR_135090	105369423	Hs.125442	NR_135090	ENSG00000255183	LINC02711	-	long intergenic non-protein coding RNA 2711	ncRNA
chr11	87722878	87723537	5.3	6.1	3.31	2.79	3.14e-06	0.00154	+	6.1	NA	Intergenic	L2a|LINE|L2	-3797	NR_135090	105369423	Hs.125442	NR_135090	ENSG00000255183	LINC02711	-	long intergenic non-protein coding RNA 2711	ncRNA
chr11	87725579	87725801	3.47	4.21	1.88	2.33	0.000899	0.0631	+	4.21	NA	Intergenic	Intergenic	-6279	NR_135090	105369423	Hs.125442	NR_135090	ENSG00000255183	LINC02711	-	long intergenic non-protein coding RNA 2711	ncRNA
chr11	87740395	87741409	6.02	6.76	4.45	2.31	3.19e-05	0.00798	+	6.76	NA	Intergenic	Intergenic	-21491	NR_135090	105369423	Hs.125442	NR_135090	ENSG00000255183	LINC02711	-	long intergenic non-protein coding RNA 2711	ncRNA
chr11	87810505	87810843	3.58	4.42	1.36	3.06	4.9e-05	0.0107	+	4.42	NA	Intergenic	Intergenic	-91263	NR_135090	105369423	Hs.125442	NR_135090	ENSG00000255183	LINC02711	-	long intergenic non-protein coding RNA 2711	ncRNA
chr11	87891743	87892159	5.22	6.03	3.19	2.84	2.62e-08	4.57e-05	+	6.03	NA	Intergenic	L2c|LINE|L2	-172540	NR_135090	105369423	Hs.125442	NR_135090	ENSG00000255183	LINC02711	-	long intergenic non-protein coding RNA 2711	ncRNA
chr11	87954544	87954796	3.25	3.96	1.77	2.19	0.00605	0.173	+	3.96	NA	Intergenic	Intergenic	220773	NM_022337	23682	Hs.591975	NM_022337	ENSG00000123892	RAB38	NY-MEL-1|rrGTPbp	RAB38, member RAS oncogene family	protein-coding
chr11	91333798	91334096	3.56	4.28	2.09	2.18	0.00415	0.145	+	4.28	NA	Intergenic	Intergenic	-464745	NR_031663	100302228	.	NR_031663	ENSG00000221586	MIR1261	MIRN1261|hsa-mir-1261	microRNA 1261	ncRNA
chr11	93444536	93444993	4.48	5.18	3.09	2.09	0.000278	0.0324	+	5.18	NA	Intergenic	L1PA6|LINE|L1	98626	NM_020179	56935	Hs.438064	NM_020179	ENSG00000166002	SMCO4	C11orf75|FN5	single-pass membrane protein with coiled-coil domains 4	protein-coding
chr11	93560764	93561053	4.21	2.87	4.89	-2.03	0.000969	0.066	+	2.87	NA	Intergenic	MLT2B4|LTR|ERVL	-17518	NM_020179	56935	Hs.438064	NM_020179	ENSG00000166002	SMCO4	C11orf75|FN5	single-pass membrane protein with coiled-coil domains 4	protein-coding
chr11	95451785	95452127	4.83	5.53	3.41	2.13	0.000624	0.0507	+	5.53	NA	Intergenic	MLT1J2|LTR|ERVL-MaLR	-219481	NM_001271594	143686	Hs.120633	NM_144665	ENSG00000149212	SESN3	SEST3	sestrin 3	protein-coding
chr11	95477968	95478295	4.15	4.85	2.77	2.08	0.00103	0.0683	+	4.85	NA	Intergenic	MIRb|SINE|MIR	-245657	NM_001271594	143686	Hs.120633	NM_144665	ENSG00000149212	SESN3	SEST3	sestrin 3	protein-coding
chr11	95505900	95506279	3.4	4.28	0.77	3.51	0.000392	0.0393	+	4.28	NA	Intergenic	MER44B|DNA|TcMar-Tigger	-273615	NM_001271594	143686	Hs.120633	NM_144665	ENSG00000149212	SESN3	SEST3	sestrin 3	protein-coding
chr11	95522875	95523262	4.25	5.07	2.2	2.87	0.000371	0.0381	+	5.07	NA	Intergenic	L2c|LINE|L2	266713	NM_001330357	143684	Hs.288304	NM_144664	ENSG00000077458	FAM76B	-	family with sequence similarity 76 member B	protein-coding
chr11	95644836	95645057	3.07	3.94	0.51	3.43	0.000117	0.0188	+	3.94	NA	Intergenic	Intergenic	144835	NM_001330357	143684	Hs.288304	NM_144664	ENSG00000077458	FAM76B	-	family with sequence similarity 76 member B	protein-coding
chr11	97683772	97684033	2.9	3.79	0.18	3.61	0.000293	0.0336	+	3.79	NA	Intergenic	L1MA2|LINE|L1	1175478	NR_135097	105369443	Hs.599377	NR_135097	ENSG00000256684	LINC02737	-	long intergenic non-protein coding RNA 2737	ncRNA
chr11	97722120	97722504	4.05	4.75	2.64	2.11	0.00387	0.14	+	4.75	NA	Intergenic	L1PB1|LINE|L1	1213887	NR_135097	105369443	Hs.599377	NR_135097	ENSG00000256684	LINC02737	-	long intergenic non-protein coding RNA 2737	ncRNA
chr11	106281402	106281907	5.65	6.35	4.26	2.09	0.000258	0.0307	+	6.35	NA	Intergenic	MER117|DNA|hAT-Charlie	30248	NR_120551	101928535	Hs.409078	NR_120551	ENSG00000254811	LOC101928535	-	uncharacterized LOC101928535	ncRNA
chr11	106608723	106609016	4.23	5	2.44	2.56	4.14e-05	0.00957	+	5	NA	Intergenic	Intergenic	357463	NR_120551	101928535	Hs.409078	NR_120551	ENSG00000254811	LOC101928535	-	uncharacterized LOC101928535	ncRNA
chr11	106644859	106645195	4.86	5.74	2.11	3.64	2.71e-08	4.57e-05	+	5.74	NA	Intergenic	MER57B2|LTR|ERV1	373449	NM_001256424	2977	Hs.24321	NM_000855	ENSG00000152402	GUCY1A2	GC-SA2|GUC1A2	guanylate cyclase 1 soluble subunit alpha 2	protein-coding
chr11	107427589	107427927	4.1	4.89	2.27	2.62	1.92e-05	0.00575	+	4.89	NA	intron (NM_152434, intron 8 of 17)	intron (NM_152434, intron 8 of 17)	30088	NM_152434	143884	Hs.212140	NM_152434	ENSG00000152404	CWF19L2	-	CWF19 like cell cycle control factor 2	protein-coding
chr11	108955330	108955547	2.76	3.49	1.18	2.31	0.0131	0.246	+	3.49	NA	Intergenic	L1PA8|LINE|L1	290370	NM_004398	1662	Hs.591931	NM_004398	ENSG00000178105	DDX10	Dbp4|HRH-J8	DEAD-box helicase 10	protein-coding
chr11	111730957	111731265	4.79	5.51	3.28	2.23	0.00107	0.0692	+	5.51	NA	TTS (NM_015191)	TTS (NM_015191)	35278	NM_181700	5519	Hs.269128	NM_002716	ENSG00000137713	PPP2R1B	PP2A-Abeta|PR65B	protein phosphatase 2 scaffold subunit Abeta	protein-coding
chr11	112828508	112828702	2.45	3.21	0.76	2.44	0.0204	0.296	+	3.21	NA	Intergenic	L2c|LINE|L2	-132815	NM_000615	4684	Hs.503878	NM_000615	ENSG00000149294	NCAM1	CD56|MSK39|NCAM	neural cell adhesion molecule 1	protein-coding
chr11	113184455	113184885	4.36	5.06	2.94	2.12	0.00714	0.185	+	5.06	NA	intron (NM_181351, intron 1 of 18)	intron (NM_181351, intron 1 of 18)	89231	NR_034101	100288346	Hs.661826	NR_034101	ENSG00000227487	NCAM1-AS1	-	NCAM1 antisense RNA1	ncRNA
chr11	113613633	113613966	3.69	4.45	1.99	2.46	0.000351	0.0367	+	4.45	NA	Intergenic	MER95|LTR|ERV1	92508	NM_001288749	80975	Hs.46720	NM_030770	ENSG00000166682	TMPRSS5	SPINESIN	transmembrane serine protease 5	protein-coding
chr11	117647277	117647673	4.17	2.76	4.87	-2.11	0.00517	0.16	+	2.76	NA	intron (NM_020693, intron 3 of 32)	intron (NM_020693, intron 3 of 32)	149741	NM_020693	57453	Hs.659513	NM_020693	ENSG00000177103	DSCAML1	DSCAM2	DS cell adhesion molecule like 1	protein-coding
chr11	117720158	117721101	6.73	5.34	7.43	-2.09	0.0319	0.353	+	5.34	NA	intron (NM_020693, intron 3 of 32)	MIRb|SINE|MIR	76586	NM_020693	57453	Hs.659513	NM_020693	ENSG00000177103	DSCAML1	DSCAM2	DS cell adhesion molecule like 1	protein-coding
chr11	117909666	117910124	5.69	4.28	6.39	-2.11	0.000766	0.0575	+	4.28	NA	exon (NM_001244995, exon 8 of 13)	exon (NM_001244995, exon 8 of 13)	19507	NM_001206789	84000	Hs.266308	NM_032046	ENSG00000137747	TMPRSS13	MSP|MSPL|MSPS|TMPRSS11	transmembrane serine protease 13	protein-coding
chr11	123160958	123161285	3.88	4.62	2.29	2.33	0.00086	0.0611	+	4.62	NA	intron (NM_024769, intron 1 of 6)	intron (NM_024769, intron 1 of 6)	34126	NM_024769	79827	Hs.591949	NM_024769	ENSG00000166250	CLMP	ACAM|ASAM|CSBM|CSBS	CXADR like membrane protein	protein-coding
chr11	123560066	123560419	3.58	4.3	2.09	2.21	0.00309	0.125	+	4.3	NA	promoter-TSS (NM_001286564)	promoter-TSS (NM_001286564)	-19	NM_001286564	57476	Hs.144725	NM_020716	ENSG00000023171	GRAMD1B	LINC01059	GRAM domain containing 1B	protein-coding
chr11	126816704	126817074	4.8	5.67	2.36	3.31	3.17e-05	0.00794	+	5.67	NA	intron (NM_001301097, intron 1 of 15)	intron (NM_001301097, intron 1 of 15)	-123857	NR_046986	100874251	Hs.319053	NR_046986	ENSG00000254960	KIRREL3-AS2	-	KIRREL3 antisense RNA 2	ncRNA
chr11	128095560	128096041	5.33	6.02	3.94	2.08	0.00343	0.131	+	6.02	NA	Intergenic	ERVL-B4-int|LTR|ERVL	-112965	NR_146647	105369564	Hs.591937	NR_146647	ENSG00000272575	LINC02098	-	long intergenic non-protein coding RNA 2098	ncRNA
chr11	129445218	129445544	5.13	5.91	3.33	2.58	2.2e-05	0.00631	+	5.91	NA	intron (NM_003658, intron 3 of 3)	intron (NM_003658, intron 3 of 3)	69533	NM_003658	8538	Hs.591944	NM_003658	ENSG00000043039	BARX2	-	BARX homeobox 2	protein-coding
chr11	131033128	131033703	5.59	6.28	4.21	2.07	0.000457	0.0429	+	6.28	NA	Intergenic	Intergenic	-116929	NM_001347919	399979	Hs.444024	NM_014758	ENSG00000120451	SNX19	CHET8	sorting nexin 19	protein-coding
chr11	131041440	131041650	2.82	3.56	1.19	2.36	0.00661	0.179	+	3.56	NA	Intergenic	Charlie1a|DNA|hAT-Charlie	-125058	NM_001347919	399979	Hs.444024	NM_014758	ENSG00000120451	SNX19	CHET8	sorting nexin 19	protein-coding
chr11	131486191	131486465	4.08	4.88	2.08	2.8	0.000512	0.0457	+	4.88	NA	intron (NM_001352003, intron 1 of 8)	intron (NM_001352003, intron 1 of 8)	54539	NR_110140	101929653	Hs.559159	NR_110140	ENSG00000237654	LOC101929653	-	uncharacterized LOC101929653	ncRNA
chr11	133197438	133197710	3.47	4.26	1.63	2.62	0.00089	0.0626	+	4.26	NA	intron (NM_001012393, intron 1 of 7)	intron (NM_001012393, intron 1 of 7)	-253806	NM_001319105	4978	Hs.4817	NM_002545	ENSG00000183715	OPCML	IGLON1|OBCAM|OPCM	opioid binding protein/cell adhesion molecule like	protein-coding
chr11	134975605	134976317	7.29	5.57	8.05	-2.48	0.000758	0.0572	+	5.57	NA	Intergenic	MIRb|SINE|MIR	-9391	NR_135050	100507548	Hs.639995	NR_135050	.	LOC100507548	-	uncharacterized LOC100507548	ncRNA
chr11	134987257	134987680	4.94	3.56	5.63	-2.07	0.000638	0.0515	+	3.56	NA	TTS (NR_135050)	TTS (NR_135050)	2117	NR_135050	100507548	Hs.639995	NR_135050	.	LOC100507548	-	uncharacterized LOC100507548	ncRNA
chr11	134989106	134989585	4.93	3.57	5.61	-2.05	0.000365	0.0378	+	3.57	NA	Intergenic	MER4B|LTR|ERV1	3994	NR_135050	100507548	Hs.639995	NR_135050	.	LOC100507548	-	uncharacterized LOC100507548	ncRNA
chr12	3020767	3021335	5.49	3.4	6.31	-2.91	3.58e-05	0.0086	+	3.4	NA	intron (NM_201443, intron 7 of 10)	intron (NM_201443, intron 7 of 10)	-56304	NM_001168320	10867	Hs.504517	NM_006675	ENSG00000011105	TSPAN9	NET-5|NET5|PP1057	tetraspanin 9	protein-coding
chr12	3023056	3023319	3.87	2.02	4.65	-2.63	0.00093	0.0644	+	2.02	NA	intron (NM_201443, intron 8 of 10)	intron (NM_201443, intron 8 of 10)	-54167	NM_001168320	10867	Hs.504517	NM_006675	ENSG00000011105	TSPAN9	NET-5|NET5|PP1057	tetraspanin 9	protein-coding
chr12	7603772	7604113	4.11	4.79	2.77	2.02	0.000235	0.0287	+	4.79	NA	Intergenic	HERVP71A-int|LTR|ERV1	61965	NM_001644	339	Hs.560	NM_001644	ENSG00000111701	APOBEC1	APOBEC-1|BEDP|CDAR1|HEPR	apolipoprotein B mRNA editing enzyme catalytic subunit 1	protein-coding
chr12	7609567	7609902	3.33	4.09	1.65	2.44	0.00167	0.0893	+	4.09	NA	Intergenic	L1PA13|LINE|L1	56173	NM_001644	339	Hs.560	NM_001644	ENSG00000111701	APOBEC1	APOBEC-1|BEDP|CDAR1|HEPR	apolipoprotein B mRNA editing enzyme catalytic subunit 1	protein-coding
chr12	9132019	9132544	5.29	6.06	3.54	2.52	6.04e-09	1.36e-05	+	6.06	NA	Intergenic	MLT1L|LTR|ERVL-MaLR	-16053	NM_001347423	2	Hs.88556	NM_000014	ENSG00000175899	A2M	A2MD|CPAMD5|FWP007|S863-7	alpha-2-macroglobulin	protein-coding
chr12	9509593	9510045	3.97	4.65	2.65	2	0.00327	0.128	+	4.65	NA	Intergenic	Intergenic	-1841	NR_153413	408186	.	NR_153413	.	OVOS	-	alpha-2-macroglobulin like 1 pseudogene	pseudo
chr12	9739770	9740057	3.38	4.32	-0.23	4.55	1.53e-05	0.00478	+	4.32	NA	Intergenic	LTR12C|LTR|ERV1	-6615	NM_001267701	160365	Hs.560087	NM_172004	ENSG00000184293	CLECL1	DCAL-1|DCAL1	C-type lectin like 1	protein-coding
chr12	9740392	9740658	3.48	4.24	1.76	2.48	0.00118	0.0733	+	4.24	NA	Intergenic	MLT1F2|LTR|ERVL-MaLR	-7226	NM_001267701	160365	Hs.560087	NM_172004	ENSG00000184293	CLECL1	DCAL-1|DCAL1	C-type lectin like 1	protein-coding
chr12	9742731	9743383	5.49	6.18	4.11	2.06	2.53e-05	0.00697	+	6.18	NA	Intergenic	L1M4|LINE|L1	-9758	NM_001267701	160365	Hs.560087	NM_172004	ENSG00000184293	CLECL1	DCAL-1|DCAL1	C-type lectin like 1	protein-coding
chr12	9753061	9753284	3.16	3.94	1.36	2.58	0.000694	0.0542	+	3.94	NA	3' UTR (NM_001781, exon 5 of 5)	3' UTR (NM_001781, exon 5 of 5)	7728	NM_001781	969	Hs.208854	NM_001781	ENSG00000110848	CD69	AIM|BL-AC/P26|CLEC2C|EA1|GP32/28|MLR-3	CD69 molecule	protein-coding
chr12	9764759	9765010	3.64	4.34	2.27	2.06	0.00969	0.215	+	4.34	NA	Intergenic	Intergenic	-3984	NM_001781	969	Hs.208854	NM_001781	ENSG00000110848	CD69	AIM|BL-AC/P26|CLEC2C|EA1|GP32/28|MLR-3	CD69 molecule	protein-coding
chr12	9813926	9814563	5.33	6.01	3.99	2.01	9.03e-05	0.0157	+	6.01	NA	intron (NR_159359, intron 1 of 5)	L1M2|LINE|L1	-13236	NR_159360	51348	Hs.183125	NM_016523	ENSG00000150045	KLRF1	CLEC5C|NKp80	killer cell lectin like receptor F1	protein-coding
chr12	10437679	10437891	2.79	1.06	3.55	-2.49	0.0151	0.263	+	1.06	NA	Intergenic	Intergenic	-1792	NM_002260	3822	Hs.591157	NM_002260	ENSG00000205809	KLRC2	CD159c|NKG2-C|NKG2C	killer cell lectin like receptor C2	protein-coding
chr12	17082952	17083283	3.53	4.26	1.99	2.27	0.0099	0.217	+	4.26	NA	Intergenic	LTR10A|LTR|ERV1	94371	NR_036619	728622	Hs.741380	NR_036619	.	SKP1P2	SKP1B|p19B	S-phase kinase associated protein 1 pseudogene 2	pseudo
chr12	18629886	18630341	4.38	5.08	2.95	2.13	0.00517	0.16	+	5.08	NA	intron (NM_001288774, intron 31 of 32)	intron (NM_001288774, intron 31 of 32)	107395	NM_001330769	89869	Hs.97542	NM_033123	ENSG00000139151	PLCZ1	NYD-SP27|PLC-zeta-1|PLCzeta|SPGF17	phospholipase C zeta 1	protein-coding
chr12	21572820	21573072	3.62	4.38	1.88	2.5	0.000167	0.0229	+	4.38	NA	intron (NM_021957, intron 4 of 15)	intron (NM_021957, intron 4 of 15)	31901	NM_021957	2998	Hs.82614	NM_021957	ENSG00000111713	GYS2	-	glycogen synthase 2	protein-coding
chr12	21573706	21574346	6.03	6.72	4.65	2.07	2.92e-08	4.8e-05	+	6.72	NA	intron (NM_021957, intron 4 of 15)	intron (NM_021957, intron 4 of 15)	30821	NM_021957	2998	Hs.82614	NM_021957	ENSG00000111713	GYS2	-	glycogen synthase 2	protein-coding
chr12	23919511	23919699	2.63	3.46	0.5	2.95	0.0103	0.221	+	3.46	NA	intron (NM_152989, intron 4 of 17)	MIR|SINE|MIR	30065	NM_001330785	6660	Hs.434948	NM_006940	ENSG00000134532	SOX5	L-SOX5|L-SOX5B|L-SOX5F|LAMSHF	SRY-box transcription factor 5	protein-coding
chr12	24066898	24067211	3.18	4.09	0.18	3.9	0.000658	0.0526	+	4.09	NA	intron (NM_152989, intron 4 of 17)	intron (NM_152989, intron 4 of 17)	-116023	NM_001261415	6660	Hs.434948	NM_006940	ENSG00000134532	SOX5	L-SOX5|L-SOX5B|L-SOX5F|LAMSHF	SRY-box transcription factor 5	protein-coding
chr12	24088801	24089067	3.58	4.36	1.77	2.59	0.00665	0.18	+	4.36	NA	intron (NM_152989, intron 4 of 17)	intron (NM_152989, intron 4 of 17)	-123487	NR_030625	100126320	.	NR_030625	ENSG00000216192	MIR920	MIRN920|hsa-mir-920	microRNA 920	ncRNA
chr12	24360848	24361384	5.26	6.19	1.88	4.31	0.000811	0.0592	+	6.19	NA	intron (NM_152989, intron 3 of 17)	MamSINE1|SINE|tRNA-RTE	137845	NR_120473	101928471	Hs.569156	NR_120472	ENSG00000256120	SOX5-AS1	-	SOX5 antisense RNA 1	ncRNA
chr12	24421032	24421481	4.36	5.25	1.51	3.74	1.04e-06	0.000668	+	5.25	NA	intron (NM_152989, intron 1 of 17)	L1ME3B|LINE|L1	141234	NM_001261414	6660	Hs.434948	NM_006940	ENSG00000134532	SOX5	L-SOX5|L-SOX5B|L-SOX5F|LAMSHF	SRY-box transcription factor 5	protein-coding
chr12	24421830	24422136	3.69	4.59	0.77	3.82	5.29e-06	0.00222	+	4.59	NA	intron (NM_152989, intron 1 of 17)	intron (NM_152989, intron 1 of 17)	140508	NM_001261414	6660	Hs.434948	NM_006940	ENSG00000134532	SOX5	L-SOX5|L-SOX5B|L-SOX5F|LAMSHF	SRY-box transcription factor 5	protein-coding
chr12	24496875	24497143	3.46	4.41	-0.23	4.63	5.77e-05	0.0118	+	4.41	NA	intron (NM_152989, intron 1 of 17)	intron (NM_152989, intron 1 of 17)	65482	NM_001261414	6660	Hs.434948	NM_006940	ENSG00000134532	SOX5	L-SOX5|L-SOX5B|L-SOX5F|LAMSHF	SRY-box transcription factor 5	protein-coding
chr12	24505471	24505879	3.99	4.94	0.18	4.75	9.71e-06	0.00342	+	4.94	NA	intron (NM_152989, intron 1 of 17)	intron (NM_152989, intron 1 of 17)	56816	NM_001261414	6660	Hs.434948	NM_006940	ENSG00000134532	SOX5	L-SOX5|L-SOX5B|L-SOX5F|LAMSHF	SRY-box transcription factor 5	protein-coding
chr12	24723823	24724102	3.51	4.28	1.79	2.49	0.00251	0.111	+	4.28	NA	Intergenic	MIR|SINE|MIR	-139795	NR_029451	144360	Hs.350668	NM_144667	ENSG00000197503	LINC00477	C12orf67|FAM191B	long intergenic non-protein coding RNA 477	ncRNA
chr12	24754721	24755309	4.77	5.5	3.24	2.26	0.000222	0.0276	+	5.5	NA	Intergenic	Intergenic	147207	NM_001178094	586	Hs.438993	NM_005504	ENSG00000060982	BCAT1	BCATC|BCT1|ECA39|MECA39|PNAS121|PP18	branched chain amino acid transaminase 1	protein-coding
chr12	24861900	24862705	6.45	7.28	4.33	2.94	8.78e-09	1.85e-05	+	7.28	NA	intron (NM_001178091, intron 4 of 9)	MER41B|LTR|ERV1	39919	NM_001178094	586	Hs.438993	NM_005504	ENSG00000060982	BCAT1	BCATC|BCT1|ECA39|MECA39|PNAS121|PP18	branched chain amino acid transaminase 1	protein-coding
chr12	24879468	24880075	5.55	6.4	3.23	3.17	7.61e-11	3.53e-07	+	6.4	NA	intron (NM_001178091, intron 3 of 9)	MIRc|SINE|MIR	22450	NM_001178094	586	Hs.438993	NM_005504	ENSG00000060982	BCAT1	BCATC|BCT1|ECA39|MECA39|PNAS121|PP18	branched chain amino acid transaminase 1	protein-coding
chr12	24888852	24889193	3.76	4.48	2.27	2.21	0.00112	0.0708	+	4.48	NA	intron (NM_001178094, intron 3 of 10)	LTR9|LTR|ERV1	13199	NM_001178094	586	Hs.438993	NM_005504	ENSG00000060982	BCAT1	BCATC|BCT1|ECA39|MECA39|PNAS121|PP18	branched chain amino acid transaminase 1	protein-coding
chr12	24889423	24889720	3.49	4.43	-0.23	4.66	2.29e-06	0.00124	+	4.43	NA	intron (NM_001178094, intron 3 of 10)	MER21A|LTR|ERVL	12650	NM_001178094	586	Hs.438993	NM_005504	ENSG00000060982	BCAT1	BCATC|BCT1|ECA39|MECA39|PNAS121|PP18	branched chain amino acid transaminase 1	protein-coding
chr12	24900981	24901265	4.5	5.2	3.1	2.1	0.000116	0.0187	+	5.2	NA	intron (NM_001178092, intron 1 of 8)	intron (NM_001178092, intron 1 of 8)	1099	NM_001178094	586	Hs.438993	NM_005504	ENSG00000060982	BCAT1	BCATC|BCT1|ECA39|MECA39|PNAS121|PP18	branched chain amino acid transaminase 1	protein-coding
chr12	24907430	24907753	4.49	5.38	1.77	3.61	1.09e-06	0.000689	+	5.38	NA	intron (NM_001178091, intron 1 of 9)	LTR7B|LTR|ERV1	-4525	NM_001178093	586	Hs.438993	NM_005504	ENSG00000060982	BCAT1	BCATC|BCT1|ECA39|MECA39|PNAS121|PP18	branched chain amino acid transaminase 1	protein-coding
chr12	24909601	24910063	4.68	5.42	3.09	2.33	3.28e-06	0.00158	+	5.42	NA	intron (NM_001178091, intron 1 of 9)	MLT1F|LTR|ERVL-MaLR	-6765	NM_001178093	586	Hs.438993	NM_005504	ENSG00000060982	BCAT1	BCATC|BCT1|ECA39|MECA39|PNAS121|PP18	branched chain amino acid transaminase 1	protein-coding
chr12	24911376	24911801	5.5	6.35	3.14	3.21	2.18e-07	0.000204	+	6.35	NA	intron (NM_001178091, intron 1 of 9)	Charlie7|DNA|hAT-Charlie	-8522	NM_001178093	586	Hs.438993	NM_005504	ENSG00000060982	BCAT1	BCATC|BCT1|ECA39|MECA39|PNAS121|PP18	branched chain amino acid transaminase 1	protein-coding
chr12	24921555	24921943	4.26	5.1	1.99	3.12	4.41e-07	0.000341	+	5.1	NA	intron (NM_001178091, intron 1 of 9)	intron (NM_001178091, intron 1 of 9)	-18682	NM_001178093	586	Hs.438993	NM_005504	ENSG00000060982	BCAT1	BCATC|BCT1|ECA39|MECA39|PNAS121|PP18	branched chain amino acid transaminase 1	protein-coding
chr12	24942496	24942772	2.84	3.73	0.19	3.54	0.000611	0.0503	+	3.73	NA	intron (NM_001178091, intron 1 of 9)	MLT1M|LTR|ERVL-MaLR	6467	NM_001178092	586	Hs.438993	NM_005504	ENSG00000060982	BCAT1	BCATC|BCT1|ECA39|MECA39|PNAS121|PP18	branched chain amino acid transaminase 1	protein-coding
chr12	24960252	24960615	4.44	5.13	3.05	2.09	6.69e-05	0.013	+	5.13	NA	Intergenic	L1M1|LINE|L1	-11333	NM_005504	586	Hs.438993	NM_005504	ENSG00000060982	BCAT1	BCATC|BCT1|ECA39|MECA39|PNAS121|PP18	branched chain amino acid transaminase 1	protein-coding
chr12	25052433	25052825	4.15	4.93	2.37	2.56	0.000165	0.0228	+	4.93	NA	promoter-TSS (NM_001204126)	promoter-TSS (NM_001204126)	-77	NM_001204126	4033	Hs.124922	NM_006152	ENSG00000118308	LRMP	JAW1	lymphoid restricted membrane protein	protein-coding
chr12	25054117	25054478	4.71	5.56	2.43	3.13	3.1e-07	0.000265	+	5.56	NA	intron (NM_001204126, intron 1 of 19)	intron (NM_001204126, intron 1 of 19)	1592	NM_001204127	4033	Hs.124922	NM_006152	ENSG00000118308	LRMP	JAW1	lymphoid restricted membrane protein	protein-coding
chr12	25065052	25065361	3.69	4.61	0.51	4.1	1.91e-06	0.00106	+	4.61	NA	intron (NM_001204127, intron 3 of 19)	MIR|SINE|MIR	12501	NM_001204127	4033	Hs.124922	NM_006152	ENSG00000118308	LRMP	JAW1	lymphoid restricted membrane protein	protein-coding
chr12	27577795	27577992	2.87	3.59	1.35	2.23	0.00833	0.2	+	3.59	NA	intron (NM_003622, intron 1 of 29)	intron (NM_003622, intron 1 of 29)	53688	NM_001198916	8496	Hs.172445	NM_003622	ENSG00000110841	PPFIBP1	L2|SGT2|hSGT2|hSgt2p	PPFIA binding protein 1	protein-coding
chr12	27680624	27681050	5.45	6.14	4.07	2.07	5.04e-05	0.0108	+	6.14	NA	intron (NM_003622, intron 21 of 29)	intron (NM_003622, intron 21 of 29)	-15610	NM_001029874	387849	Hs.269836	NM_001029874	ENSG00000174236	REP15	RAB15EP	RAB15 effector protein	protein-coding
chr12	28057870	28058259	4.21	4.94	2.65	2.28	0.000304	0.0342	+	4.94	NA	Intergenic	Intergenic	-85332	NM_198965	5744	Hs.591159	NM_002820	ENSG00000087494	PTHLH	BDE2|HHM|PLP|PTHR|PTHRP	parathyroid hormone like hormone	protein-coding
chr12	28631919	28632136	3.32	4	1.99	2.01	0.00472	0.154	+	4	NA	Intergenic	Intergenic	-441290	NR_148936	729291	Hs.129278	NR_148936	.	LOC729291	-	uncharacterized LOC729291	ncRNA
chr12	28730120	28730509	3.84	4.77	0.5	4.27	9.18e-07	0.000601	+	4.77	NA	Intergenic	LTR33|LTR|ERVL	-418963	NM_001271783	55711	Hs.684482	NM_018099	ENSG00000064763	FAR2	HEL-S-81|MLSTD1|SDR10E2	fatty acyl-CoA reductase 2	protein-coding
chr12	29574514	29574946	5.22	5.97	3.55	2.43	2.5e-05	0.00689	+	5.97	NA	intron (NM_001367875, intron 10 of 19)	MLT1A|LTR|ERVL-MaLR	-75037	NM_001353179	341350	Hs.674588	NM_183378	ENSG00000187950	OVCH1	OVCH	ovochymase 1	protein-coding
chr12	31510166	31510718	6.11	4.76	6.79	-2.03	0.00021	0.0267	+	4.76	NA	intron (NM_001308339, intron 1 of 22)	AluSx1|SINE|Alu	-79481	NR_046909	100874249	Hs.627628	NR_046909	ENSG00000255867	DENND5B-AS1	-	DENND5B antisense RNA 1	ncRNA
chr12	38124558	38124857	3.65	4.36	2.18	2.18	0.00176	0.0919	+	4.36	NA	Intergenic	HERVK11D-int|LTR|ERVK	-192066	NM_001013620	144245	Hs.259305	NM_001013620	ENSG00000175548	ALG10B	ALG10|KCR1	ALG10 alpha-1,2-glucosyltransferase B	protein-coding
chr12	41966971	41967249	3.35	4.14	1.51	2.62	0.000601	0.0499	+	4.14	NA	Intergenic	Intergenic	177764	NM_001099650	283464	Hs.259347	NM_173601	ENSG00000151233	GXYLT1	GLT8D3	glucoside xylosyltransferase 1	protein-coding
chr12	42593849	42594305	6	6.72	4.47	2.26	4.1e-05	0.0095	+	6.72	NA	Intergenic	L2b|LINE|L2	-4331	NM_153026	144165	Hs.524348	NM_153026	ENSG00000139174	PRICKLE1	EPM1B|RILP	prickle planar cell polarity protein 1	protein-coding
chr12	42666665	42667095	5.46	6.43	0.76	5.67	3.27e-05	0.00812	+	6.43	NA	intron (NR_135027, intron 3 of 4)	intron (NR_135027, intron 3 of 4)	20297	NR_135027	105369738	Hs.569161	NR_135026	ENSG00000257164	LINC02451	-	long intergenic non-protein coding RNA 2451	ncRNA
chr12	42698327	42698599	3.49	4.39	0.5	3.89	6.16e-05	0.0123	+	4.39	NA	intron (NR_135028, intron 2 of 3)	intron (NR_135028, intron 2 of 3)	6247	NR_135028	105369739	Hs.126660	NR_135028	ENSG00000257114	LINC02450	-	long intergenic non-protein coding RNA 2450	ncRNA
chr12	42729444	42729921	4.32	5.28	-0.23	5.51	2.25e-06	0.00123	+	5.28	NA	Intergenic	MIRb|SINE|MIR	37467	NR_135028	105369739	Hs.126660	NR_135028	ENSG00000257114	LINC02450	-	long intergenic non-protein coding RNA 2450	ncRNA
chr12	42733131	42733365	2.83	3.71	0.19	3.52	0.0026	0.114	+	3.71	NA	Intergenic	Intergenic	41032	NR_135028	105369739	Hs.126660	NR_135028	ENSG00000257114	LINC02450	-	long intergenic non-protein coding RNA 2450	ncRNA
chr12	42742090	42742434	2.99	3.82	0.78	3.04	0.00154	0.0854	+	3.82	NA	Intergenic	Intergenic	50046	NR_135028	105369739	Hs.126660	NR_135028	ENSG00000257114	LINC02450	-	long intergenic non-protein coding RNA 2450	ncRNA
chr12	42756986	42757421	4.13	4.93	2.19	2.74	8.33e-05	0.015	+	4.93	NA	Intergenic	Intergenic	64988	NR_135028	105369739	Hs.126660	NR_135028	ENSG00000257114	LINC02450	-	long intergenic non-protein coding RNA 2450	ncRNA
chr12	42790745	42791386	6.01	6.72	4.54	2.18	8.49e-07	0.000563	+	6.72	NA	Intergenic	Intergenic	98850	NR_135028	105369739	Hs.126660	NR_135028	ENSG00000257114	LINC02450	-	long intergenic non-protein coding RNA 2450	ncRNA
chr12	42794239	42794550	4.3	5	2.88	2.12	0.00311	0.125	+	5	NA	Intergenic	L2b|LINE|L2	102179	NR_135028	105369739	Hs.126660	NR_135028	ENSG00000257114	LINC02450	-	long intergenic non-protein coding RNA 2450	ncRNA
chr12	42851864	42852054	2.31	3.18	-0.23	3.41	0.00845	0.201	+	3.18	NA	Intergenic	L1MA5|LINE|L1	159743	NR_135028	105369739	Hs.126660	NR_135028	ENSG00000257114	LINC02450	-	long intergenic non-protein coding RNA 2450	ncRNA
chr12	42873364	42873832	4.82	5.69	2.27	3.41	1.35e-06	0.000824	+	5.69	NA	Intergenic	L1MC3|LINE|L1	181382	NR_135028	105369739	Hs.126660	NR_135028	ENSG00000257114	LINC02450	-	long intergenic non-protein coding RNA 2450	ncRNA
chr12	42996453	42996863	4.32	5.01	2.98	2.03	0.0195	0.291	+	5.01	NA	Intergenic	Intergenic	-158657	NR_146866	105369740	Hs.577746	NR_146866	ENSG00000258331	LINC02461	-	long intergenic non-protein coding RNA 2461	ncRNA
chr12	43108977	43109270	2.98	3.67	1.63	2.03	0.0292	0.341	+	3.67	NA	Intergenic	Intergenic	-46191	NR_146866	105369740	Hs.577746	NR_146866	ENSG00000258331	LINC02461	-	long intergenic non-protein coding RNA 2461	ncRNA
chr12	43158088	43158522	4.25	5.13	1.63	3.5	3.93e-05	0.00924	+	5.13	NA	intron (NR_146866, intron 1 of 3)	MLT1G|LTR|ERVL-MaLR	2990	NR_146866	105369740	Hs.577746	NR_146866	ENSG00000258331	LINC02461	-	long intergenic non-protein coding RNA 2461	ncRNA
chr12	43267821	43268168	4.37	5.21	2.08	3.13	9.56e-05	0.0163	+	5.21	NA	Intergenic	Intergenic	112680	NR_146866	105369740	Hs.577746	NR_146866	ENSG00000258331	LINC02461	-	long intergenic non-protein coding RNA 2461	ncRNA
chr12	47448375	47448763	4.15	5.06	1.01	4.06	2.57e-05	0.007	+	5.06	NA	Intergenic	MER9a2|LTR|ERVK	33561	NR_149087	111082992	Hs.380659	NR_149087	.	LINC02156	-	long intergenic non-protein coding RNA 2156	ncRNA
chr12	51626089	51626623	4.4	5.17	2.64	2.53	2.8e-06	0.0014	+	5.17	NA	intron (NM_001369788, intron 1 of 25)	MER74B|LTR|ERVL	35120	NM_001177984	6334	Hs.436550	NM_014191	ENSG00000196876	SCN8A	BFIS5|CERIII|CIAT|EIEE13|MED|MYOCL2|NaCh6|Nav1.6|PN4	sodium voltage-gated channel alpha subunit 8	protein-coding
chr12	51700919	51701178	3.25	4.09	0.98	3.11	0.00011	0.0179	+	4.09	NA	intron (NM_001369788, intron 7 of 25)	intron (NM_001369788, intron 7 of 25)	109813	NM_001177984	6334	Hs.436550	NM_014191	ENSG00000196876	SCN8A	BFIS5|CERIII|CIAT|EIEE13|MED|MYOCL2|NaCh6|Nav1.6|PN4	sodium voltage-gated channel alpha subunit 8	protein-coding
chr12	54038886	54039176	3.67	4.4	2.09	2.31	0.00037	0.0381	+	4.4	NA	intron (NM_014620, intron 1 of 3)	intron (NM_014620, intron 1 of 3)	5081	NR_030753	693200	.	NR_030753	ENSG00000207571	MIR615	MIRN615|hsa-mir-615|mir-615	microRNA 615	ncRNA
chr12	54135510	54135975	5.28	6.05	3.51	2.54	2.75e-07	0.000244	+	6.05	NA	Intergenic	Intergenic	9672	NR_026656	400043	Hs.19193	NR_026656	ENSG00000250742	LINC02381	-	long intergenic non-protein coding RNA 2381	ncRNA
chr12	54136907	54137140	4.19	5.04	1.89	3.15	1.16e-05	0.00386	+	5.04	NA	Intergenic	MARNA|DNA|TcMar-Mariner	10953	NR_026656	400043	Hs.19193	NR_026656	ENSG00000250742	LINC02381	-	long intergenic non-protein coding RNA 2381	ncRNA
chr12	56223131	56223383	5.41	3.09	6.25	-3.16	1.09e-09	3.53e-06	+	3.09	NA	Intergenic	Intergenic	-1085	NM_024068	79035	Hs.240170	NM_024068	ENSG00000139579	NABP2	OBFC2B|SOSS-B1|SSB1|hSSB1	nucleic acid binding protein 2	protein-coding
chr12	58302536	58302892	3.78	4.47	2.44	2.03	0.00152	0.0847	+	4.47	NA	Intergenic	Intergenic	214822	NR_135022	105369785	Hs.539353	NR_135022	ENSG00000257541	LINC02403	-	long intergenic non-protein coding RNA 2403	ncRNA
chr12	58575319	58575550	2.95	3.75	0.99	2.76	0.00171	0.0906	+	3.75	NA	intron (NR_120452, intron 3 of 7)	intron (NR_120452, intron 3 of 7)	-16267	NR_126341	100506869	Hs.290456	NR_126341	ENSG00000258231	LOC100506869	-	uncharacterized LOC100506869	ncRNA
chr12	60172664	60173018	3.78	4.48	2.36	2.12	0.000399	0.0397	+	4.48	NA	Intergenic	Intergenic	483471	NR_073055	9194	Hs.88156	NM_004731	ENSG00000118596	SLC16A7	MCT2	solute carrier family 16 member 7	protein-coding
chr12	64635316	64635734	5.51	4.13	6.2	-2.06	0.000218	0.0274	+	4.13	NA	intron (NR_040718, intron 1 of 3)	intron (NR_040718, intron 1 of 3)	-12920	NR_037515	100500856	.	NR_037515	ENSG00000266016	MIR548Z	-	microRNA 548z	ncRNA
chr12	64969201	64969643	4.27	4.96	2.89	2.07	0.00203	0.0994	+	4.96	NA	intron (NR_146276, intron 2 of 3)	intron (NR_146276, intron 2 of 3)	22869	NR_146276	109729131	Hs.577553	NR_146276	ENSG00000248995	LINC02231	-	long intergenic non-protein coding RNA 2231	ncRNA
chr12	66590908	66591112	3	3.69	1.64	2.04	0.0216	0.303	+	3.69	NA	intron (NM_001366722, intron 2 of 24)	L2a|LINE|L2	88066	NM_001178074	23426	Hs.505946	NM_021150	ENSG00000155974	GRIP1	FRASRS3|GRIP	glutamate receptor interacting protein 1	protein-coding
chr12	66824288	66824514	3.13	3.85	1.64	2.21	0.00478	0.155	+	3.85	NA	Intergenic	Intergenic	-20132	NM_001366724	23426	Hs.505946	NM_021150	ENSG00000155974	GRIP1	FRASRS3|GRIP	glutamate receptor interacting protein 1	protein-coding
chr12	75318531	75318887	3.57	4.26	2.18	2.08	0.0024	0.109	+	4.26	NA	intron (NR_149161, intron 3 of 11)	L2a|LINE|L2	11615	NM_001355024	84698	Hs.733835	NM_032606	ENSG00000180881	CAPS2	UG0636c06	calcyphosine 2	protein-coding
chr12	75905745	75906442	5.03	5.71	3.69	2.03	0.000156	0.022	+	5.71	NA	Intergenic	Intergenic	125682	NM_007350	22822	Hs.602085	NM_007350	ENSG00000139289	PHLDA1	DT1P1B11|PHRIP|TDAG51	pleckstrin homology like domain family A member 1	protein-coding
chr12	77225448	77225661	3.29	4.02	1.77	2.25	0.00196	0.0977	+	4.02	NA	Intergenic	Intergenic	-159986	NM_203394	144455	Hs.416375	NM_203394	ENSG00000165891	E2F7	-	E2F transcription factor 7	protein-coding
chr12	77943563	77943811	2.95	3.66	1.52	2.14	0.0103	0.221	+	3.66	NA	intron (NM_001024383, intron 3 of 39)	intron (NM_001024383, intron 3 of 39)	112793	NM_001024383	89795	Hs.655301	NM_014903	ENSG00000067798	NAV3	POMFIL1|STEERIN3|unc53H3	neuron navigator 3	protein-coding
chr12	78185149	78185465	3.72	4.41	2.36	2.05	0.0114	0.231	+	4.41	NA	intron (NM_001024383, intron 30 of 39)	intron (NM_001024383, intron 30 of 39)	174439	NR_135021	105369860	Hs.156898	NR_135021	ENSG00000258220	LINC02424	-	long intergenic non-protein coding RNA 2424	ncRNA
chr12	78338371	78338798	4.34	5.06	2.83	2.23	0.00232	0.107	+	5.06	NA	intron (NR_135021, intron 1 of 1)	AluSx3|SINE|Alu	21161	NR_135021	105369860	Hs.156898	NR_135021	ENSG00000258220	LINC02424	-	long intergenic non-protein coding RNA 2424	ncRNA
chr12	78767709	78768021	3.29	4.08	1.35	2.73	0.00515	0.16	+	4.08	NA	Intergenic	MER1A|DNA|hAT-Charlie	-96117	NM_001135805	6857	Hs.310545	NM_005639	ENSG00000067715	SYT1	BAGOS|P65|SVP65|SYT	synaptotagmin 1	protein-coding
chr12	78802532	78802943	4.95	5.76	2.94	2.83	0.0257	0.324	+	5.76	NA	Intergenic	Intergenic	-61244	NM_001135805	6857	Hs.310545	NM_005639	ENSG00000067715	SYT1	BAGOS|P65|SVP65|SYT	synaptotagmin 1	protein-coding
chr12	78829705	78830000	3.34	4.25	0.19	4.07	9.56e-05	0.0163	+	4.25	NA	Intergenic	Intergenic	-34129	NM_001135805	6857	Hs.310545	NM_005639	ENSG00000067715	SYT1	BAGOS|P65|SVP65|SYT	synaptotagmin 1	protein-coding
chr12	78878373	78879228	5.72	6.45	4.21	2.24	0.037	0.373	+	6.45	NA	intron (NM_001291901, intron 1 of 9)	intron (NM_001291901, intron 1 of 9)	14027	NM_005639	6857	Hs.310545	NM_005639	ENSG00000067715	SYT1	BAGOS|P65|SVP65|SYT	synaptotagmin 1	protein-coding
chr12	78910032	78910398	3.69	4.37	2.35	2.02	0.025	0.321	+	4.37	NA	intron (NM_001291901, intron 1 of 9)	L2a|LINE|L2	45441	NM_005639	6857	Hs.310545	NM_005639	ENSG00000067715	SYT1	BAGOS|P65|SVP65|SYT	synaptotagmin 1	protein-coding
chr12	78938294	78939024	5.07	5.81	3.47	2.35	0.049	0.415	+	5.81	NA	intron (NM_001291901, intron 1 of 9)	intron (NM_001291901, intron 1 of 9)	73885	NM_005639	6857	Hs.310545	NM_005639	ENSG00000067715	SYT1	BAGOS|P65|SVP65|SYT	synaptotagmin 1	protein-coding
chr12	80154382	80154664	2.88	3.7	0.77	2.93	0.00249	0.11	+	3.7	NA	intron (NM_001368062, intron 5 of 62)	MER57F|LTR|ERV1	-54930	NM_173591	283310	Hs.723594	NM_173591	ENSG00000165899	OTOGL	C12orf64|DFNB84B	otogelin like	protein-coding
chr12	81668501	81668868	4.6	5.46	2.19	3.27	5.25e-05	0.0111	+	5.46	NA	intron (NM_001220474, intron 2 of 30)	intron (NM_001220474, intron 2 of 30)	-70314	NM_001220477	8499	Hs.506216	NM_003625	ENSG00000139220	PPFIA2	-	PTPRF interacting protein alpha 2	protein-coding
chr12	81679689	81679954	3.61	4.54	0.18	4.36	0.000129	0.0197	+	4.54	NA	intron (NM_003625, intron 3 of 32)	intron (NM_003625, intron 3 of 32)	78685	NM_001220476	8499	Hs.506216	NM_003625	ENSG00000139220	PPFIA2	-	PTPRF interacting protein alpha 2	protein-coding
chr12	81680196	81680689	5.55	6.42	3.03	3.39	1.37e-07	0.000145	+	6.42	NA	intron (NM_003625, intron 3 of 32)	MIRb|SINE|MIR	78064	NM_001220476	8499	Hs.506216	NM_003625	ENSG00000139220	PPFIA2	-	PTPRF interacting protein alpha 2	protein-coding
chr12	81691442	81691811	4.31	5.21	1.35	3.86	1.21e-05	0.00398	+	5.21	NA	intron (NM_003625, intron 3 of 32)	intron (NM_003625, intron 3 of 32)	66880	NM_001220476	8499	Hs.506216	NM_003625	ENSG00000139220	PPFIA2	-	PTPRF interacting protein alpha 2	protein-coding
chr12	81692015	81692384	4.29	5.18	1.64	3.54	9.63e-05	0.0163	+	5.18	NA	intron (NM_003625, intron 3 of 32)	MLT1F2|LTR|ERVL-MaLR	66307	NM_001220476	8499	Hs.506216	NM_003625	ENSG00000139220	PPFIA2	-	PTPRF interacting protein alpha 2	protein-coding
chr12	81766954	81767322	3.45	4.25	1.5	2.75	0.00803	0.197	+	4.25	NA	Intergenic	ERVL-int|LTR|ERVL	-7788	NM_003625	8499	Hs.506216	NM_003625	ENSG00000139220	PPFIA2	-	PTPRF interacting protein alpha 2	protein-coding
chr12	81770244	81770639	3.54	4.47	0.18	4.29	4.21e-05	0.00965	+	4.47	NA	Intergenic	Intergenic	-11092	NM_003625	8499	Hs.506216	NM_003625	ENSG00000139220	PPFIA2	-	PTPRF interacting protein alpha 2	protein-coding
chr12	81815652	81816005	3.93	4.84	1	3.84	1.69e-06	0.000977	+	4.84	NA	Intergenic	L1PA11|LINE|L1	-56479	NM_003625	8499	Hs.506216	NM_003625	ENSG00000139220	PPFIA2	-	PTPRF interacting protein alpha 2	protein-coding
chr12	81819333	81819849	4.23	5.14	1.19	3.96	5.71e-06	0.00234	+	5.14	NA	Intergenic	L1P4|LINE|L1	-60241	NM_003625	8499	Hs.506216	NM_003625	ENSG00000139220	PPFIA2	-	PTPRF interacting protein alpha 2	protein-coding
chr12	81899278	81899482	3.06	3.75	1.66	2.09	0.0246	0.318	+	3.75	NA	Intergenic	HERV9-int|LTR|ERV1	-54339	NR_110089	101928449	Hs.737488	NR_110089	ENSG00000257747	LINC02426	-	long intergenic non-protein coding RNA 2426	ncRNA
chr12	82057861	82058521	5.39	6.1	3.95	2.15	0.000327	0.0354	+	6.1	NA	Intergenic	Intergenic	104472	NR_110089	101928449	Hs.737488	NR_110089	ENSG00000257747	LINC02426	-	long intergenic non-protein coding RNA 2426	ncRNA
chr12	82081774	82082276	4.19	5.07	1.52	3.55	7.01e-07	0.000489	+	5.07	NA	Intergenic	MLT1E2|LTR|ERVL-MaLR	128306	NR_110089	101928449	Hs.737488	NR_110089	ENSG00000257747	LINC02426	-	long intergenic non-protein coding RNA 2426	ncRNA
chr12	82089761	82090520	4.91	5.62	3.44	2.18	0.00049	0.0445	+	5.62	NA	Intergenic	Intergenic	136422	NR_110089	101928449	Hs.737488	NR_110089	ENSG00000257747	LINC02426	-	long intergenic non-protein coding RNA 2426	ncRNA
chr12	82099230	82099735	5.23	6.06	3.06	3	1.85e-05	0.00559	+	6.06	NA	Intergenic	Intergenic	145764	NR_110089	101928449	Hs.737488	NR_110089	ENSG00000257747	LINC02426	-	long intergenic non-protein coding RNA 2426	ncRNA
chr12	82121180	82121857	5.95	6.77	3.82	2.96	0.00217	0.103	+	6.77	NA	Intergenic	L1PREC2|LINE|L1	167800	NR_110089	101928449	Hs.737488	NR_110089	ENSG00000257747	LINC02426	-	long intergenic non-protein coding RNA 2426	ncRNA
chr12	82158493	82158780	3.15	4.08	-0.23	4.31	6.44e-05	0.0127	+	4.08	NA	Intergenic	L2c|LINE|L2	199750	NM_014167	29080	Hs.582627	NM_014167	ENSG00000133773	CCDC59	BR22|HSPC128|TAP26	coiled-coil domain containing 59	protein-coding
chr12	82182575	82182868	3.4	4.28	0.77	3.52	0.00021	0.0267	+	4.28	NA	Intergenic	L2c|LINE|L2	175665	NM_014167	29080	Hs.582627	NM_014167	ENSG00000133773	CCDC59	BR22|HSPC128|TAP26	coiled-coil domain containing 59	protein-coding
chr12	82203047	82204202	7.26	8.12	4.84	3.27	8.32e-18	4.38e-13	+	8.12	NA	Intergenic	HERVL-int|LTR|ERVL	154762	NM_014167	29080	Hs.582627	NM_014167	ENSG00000133773	CCDC59	BR22|HSPC128|TAP26	coiled-coil domain containing 59	protein-coding
chr12	82818401	82818665	3.33	4.04	1.89	2.14	0.00391	0.141	+	4.04	NA	intron (NM_001320321, intron 1 of 10)	intron (NM_001320321, intron 1 of 10)	131378	NM_001320322	160335	Hs.577775	NM_152588	ENSG00000179104	TMTC2	IBDBP1	transmembrane O-mannosyltransferase targeting cadherins 2	protein-coding
chr12	83186488	83186768	4.05	4.74	2.71	2.03	0.000468	0.0433	+	4.74	NA	Intergenic	Intergenic	499473	NM_001320322	160335	Hs.577775	NM_152588	ENSG00000179104	TMTC2	IBDBP1	transmembrane O-mannosyltransferase targeting cadherins 2	protein-coding
chr12	85769355	85769896	5.84	4.12	6.61	-2.49	1.94e-12	1.7e-08	+	4.12	NA	Intergenic	MIR|SINE|MIR	66783	NM_005447	9182	Hs.527881	NM_005447	ENSG00000198774	RASSF9	P-CIP1|PAMCI|PCIP1	Ras association domain family member 9	protein-coding
chr12	87368259	87368573	3.94	2.17	4.71	-2.53	6e-05	0.0121	+	2.17	NA	Intergenic	Intergenic	37677	NR_135020	105369879	Hs.552351	NR_135020	.	LOC105369879	-	uncharacterized LOC105369879	ncRNA
chr12	87815814	87816224	5.66	3.82	6.44	-2.62	6.66e-05	0.013	+	3.82	NA	Intergenic	Intergenic	-31308	NR_033410	400058	Hs.572212	NR_033410	.	MKRN9P	MKRN5|MKRN9|MKRNP6|RNF65|ZNF127L3	makorin ring finger protein 9, pseudogene	pseudo
chr12	91784159	91784393	3.35	4.15	1.35	2.8	0.000113	0.0183	+	4.15	NA	Intergenic	(TTAT)n|Simple_repeat|Simple_repeat	357437	NR_046159	256021	Hs.651357	NM_001256373	ENSG00000257242	LINC01619	C12orf79	long intergenic non-protein coding RNA 1619	ncRNA
chr12	92218384	92218627	3.74	4.49	2.09	2.4	0.000565	0.0482	+	4.49	NA	Intergenic	LTR81C|LTR|Gypsy	72421	NR_135037	101928617	Hs.434392	NR_135036	.	LOC101928617	-	uncharacterized LOC101928617	ncRNA
chr12	92365960	92366283	3.88	4.58	2.44	2.15	0.000331	0.0357	+	4.58	NA	Intergenic	Intergenic	-55409	NR_027932	574028	Hs.730377	NM_001025233	ENSG00000257127	CLLU1	-	chronic lymphocytic leukemia up-regulated 1	ncRNA
chr12	93011188	93011429	2.99	3.67	1.65	2.02	0.0131	0.246	+	3.67	NA	intron (NR_040096, intron 3 of 4)	AluSq2|SINE|Alu	-82014	NM_003566	8411	Hs.567367	NM_003566	ENSG00000102189	EEA1	MST105|MSTP105|ZFYVE2	early endosome antigen 1	protein-coding
chr12	93897005	93897311	4.79	3.15	5.54	-2.38	5.26e-06	0.00222	+	3.15	NA	intron (NR_135017, intron 2 of 2)	LTR9D|LTR|ERV1	46448	NR_135017	105369911	Hs.577495	NR_135017	ENSG00000257283	LOC105369911	-	uncharacterized LOC105369911	ncRNA
chr12	96473658	96474019	3.61	4.45	1.37	3.08	0.000114	0.0183	+	4.45	NA	Intergenic	Intergenic	-15738	NM_001367885	144535	Hs.382121	NM_198520	ENSG00000188596	CFAP54	C12orf55|C12orf63	cilia and flagella associated protein 54	protein-coding
chr12	96811130	96811368	3.38	4.08	1.99	2.08	0.00284	0.119	+	4.08	NA	intron (NM_001306084, intron 63 of 67)	intron (NM_001306084, intron 63 of 67)	-96008	NM_152905	121441	Hs.270084	NM_152905	ENSG00000139350	NEDD1	GCP-WD|TUBGCP7	NEDD1 gamma-tubulin ring complex targeting factor	protein-coding
chr12	97424623	97424877	2.98	3.81	0.77	3.04	0.00123	0.0749	+	3.81	NA	Intergenic	MIR|SINE|MIR	-38026	NR_152618	196475	Hs.652568	NR_024037	ENSG00000255794	RMST	LINC00054|NCRMS|NCRNA00054	rhabdomyosarcoma 2 associated transcript	ncRNA
chr12	99382009	99382309	3.83	4.54	2.37	2.16	0.0135	0.25	+	4.54	NA	intron (NM_152788, intron 12 of 25)	intron (NM_152788, intron 12 of 25)	-227069	NM_001352190	56899	Hs.506458	NM_020140	ENSG00000185046	ANKS1B	AIDA|AIDA-1|ANKS2|EB-1|EB1|cajalin-2	ankyrin repeat and sterile alpha motif domain containing 1B	protein-coding
chr12	100588152	100588690	5.4	4.08	6.08	-2	0.000399	0.0397	+	4.08	NA	intron (NM_001303130, intron 1 of 8)	MER11A|LTR|ERVK	-5197	NM_001303131	283431	Hs.20575	NM_174942	ENSG00000139354	GAS2L3	G2L3	growth arrest specific 2 like 3	protein-coding
chr12	102343577	102344156	5.26	6.01	3.61	2.39	0.000129	0.0198	+	6.01	NA	Intergenic	Intergenic	134683	NM_001111284	3479	Hs.160562	NM_000618	ENSG00000017427	IGF1	IGF|IGF-I|IGFI|MGF	insulin like growth factor 1	protein-coding
chr12	102416980	102417422	4.66	5.46	2.71	2.75	0.000169	0.0231	+	5.46	NA	TTS (NM_001111285)	TTS (NM_001111285)	61349	NM_001111284	3479	Hs.160562	NM_000618	ENSG00000017427	IGF1	IGF|IGF-I|IGFI|MGF	insulin like growth factor 1	protein-coding
chr12	102421902	102422284	4.24	4.94	2.83	2.11	0.00501	0.158	+	4.94	NA	intron (NM_000618, intron 2 of 3)	intron (NM_000618, intron 2 of 3)	56457	NM_001111284	3479	Hs.160562	NM_000618	ENSG00000017427	IGF1	IGF|IGF-I|IGFI|MGF	insulin like growth factor 1	protein-coding
chr12	102423214	102423691	5.51	6.29	3.71	2.58	5.15e-06	0.0022	+	6.29	NA	intron (NM_000618, intron 2 of 3)	intron (NM_000618, intron 2 of 3)	55097	NM_001111284	3479	Hs.160562	NM_000618	ENSG00000017427	IGF1	IGF|IGF-I|IGFI|MGF	insulin like growth factor 1	protein-coding
chr12	102441063	102441372	3.37	4.11	1.77	2.34	0.00451	0.15	+	4.11	NA	intron (NM_000618, intron 2 of 3)	A-rich|Low_complexity|Low_complexity	37332	NM_001111284	3479	Hs.160562	NM_000618	ENSG00000017427	IGF1	IGF|IGF-I|IGFI|MGF	insulin like growth factor 1	protein-coding
chr12	102584344	102584921	5.28	6.13	2.94	3.2	0.0142	0.255	+	6.13	NA	Intergenic	Intergenic	-104070	NM_001111285	3479	Hs.160562	NM_000618	ENSG00000017427	IGF1	IGF|IGF-I|IGFI|MGF	insulin like growth factor 1	protein-coding
chr12	102644135	102644530	3.41	4.27	0.99	3.27	0.000277	0.0324	+	4.27	NA	Intergenic	Intergenic	-163770	NM_001111285	3479	Hs.160562	NM_000618	ENSG00000017427	IGF1	IGF|IGF-I|IGFI|MGF	insulin like growth factor 1	protein-coding
chr12	102659480	102659882	3.56	4.35	1.64	2.71	0.00113	0.0713	+	4.35	NA	Intergenic	ERVL-B4-int|LTR|ERVL	164718	NR_033855	283432	Hs.382110	NR_033855	ENSG00000258169	LINC00485	-	long intergenic non-protein coding RNA 485	ncRNA
chr12	102673173	102673908	5.38	6.13	3.74	2.39	0.000337	0.036	+	6.13	NA	Intergenic	Intergenic	150858	NR_033855	283432	Hs.382110	NR_033855	ENSG00000258169	LINC00485	-	long intergenic non-protein coding RNA 485	ncRNA
chr12	102697115	102697374	2.42	3.21	0.51	2.7	0.0144	0.256	+	3.21	NA	Intergenic	AluSc5|SINE|Alu	127154	NR_033855	283432	Hs.382110	NR_033855	ENSG00000258169	LINC00485	-	long intergenic non-protein coding RNA 485	ncRNA
chr12	102707839	102708504	5.27	6.02	3.61	2.42	0.0396	0.384	+	6.02	NA	Intergenic	MLT2B3|LTR|ERVL	116227	NR_033855	283432	Hs.382110	NR_033855	ENSG00000258169	LINC00485	-	long intergenic non-protein coding RNA 485	ncRNA
chr12	107484315	107484665	4.08	2.69	4.77	-2.08	0.000215	0.0271	+	2.69	NA	intron (NM_001347944, intron 1 of 14)	L2a|LINE|L2	-96384	NM_001017523	121551	Hs.271272	NM_152322	ENSG00000151136	BTBD11	ABTB2B	BTB domain containing 11	protein-coding
chr12	107492575	107493294	6.99	5.04	7.79	-2.75	2.13e-22	1.68e-17	+	5.04	NA	intron (NM_001347944, intron 1 of 14)	intron (NM_001347944, intron 1 of 14)	-87939	NM_001017523	121551	Hs.271272	NM_152322	ENSG00000151136	BTBD11	ABTB2B	BTB domain containing 11	protein-coding
chr12	107538259	107538586	3.58	1.46	4.41	-2.95	0.000118	0.0189	+	1.46	NA	intron (NM_001018072, intron 2 of 16)	MIR|SINE|MIR	-42451	NM_001017523	121551	Hs.271272	NM_152322	ENSG00000151136	BTBD11	ABTB2B	BTB domain containing 11	protein-coding
chr12	107549367	107550245	6.73	4.81	7.52	-2.71	2.31e-12	1.82e-08	+	4.81	NA	intron (NM_001018072, intron 3 of 16)	LTR87|LTR|ERVL?	-31068	NM_001017523	121551	Hs.271272	NM_152322	ENSG00000151136	BTBD11	ABTB2B	BTB domain containing 11	protein-coding
chr12	107551447	107551642	3.54	1.06	4.41	-3.35	4.95e-05	0.0107	+	1.06	NA	intron (NM_001018072, intron 3 of 16)	MER58A|DNA|hAT-Charlie	-29329	NM_001017523	121551	Hs.271272	NM_152322	ENSG00000151136	BTBD11	ABTB2B	BTB domain containing 11	protein-coding
chr12	107570767	107571168	5.79	4.34	6.5	-2.17	0.000343	0.0363	+	4.34	NA	intron (NM_001018072, intron 3 of 16)	MIR|SINE|MIR	-9906	NM_001017523	121551	Hs.271272	NM_152322	ENSG00000151136	BTBD11	ABTB2B	BTB domain containing 11	protein-coding
chr12	107580306	107580719	3.93	2.1	4.72	-2.62	9.2e-05	0.0159	+	2.1	NA	promoter-TSS (NM_001017523)	promoter-TSS (NM_001017523)	-361	NM_001017523	121551	Hs.271272	NM_152322	ENSG00000151136	BTBD11	ABTB2B	BTB domain containing 11	protein-coding
chr12	108016215	108016498	3.35	1.81	4.08	-2.27	0.0238	0.313	+	1.81	NA	Intergenic	Intergenic	-112586	NR_037629	728739	Hs.741995	NR_037629	.	LOC728739	-	programmed cell death 2 pseudogene	pseudo
chr12	108102381	108102671	3.95	4.67	2.44	2.24	0.000473	0.0437	+	4.67	NA	Intergenic	MLT1H|LTR|ERVL-MaLR	-26762	NM_014653	9671	Hs.143591	NM_014653	ENSG00000075035	WSCD2	-	WSC domain containing 2	protein-coding
chr12	108129103	108129872	5.45	6.16	3.96	2.2	5.83e-08	7.43e-05	+	6.16	NA	5' UTR (NM_014653, exon 1 of 9)	5' UTR (NM_014653, exon 1 of 9)	200	NM_014653	9671	Hs.143591	NM_014653	ENSG00000075035	WSCD2	-	WSC domain containing 2	protein-coding
chr12	108432437	108432709	3.29	3.99	1.89	2.1	0.0236	0.313	+	3.99	NA	Intergenic	Intergenic	41116	NR_120483	102723562	Hs.455693	NR_120483	ENSG00000247213	LINC01498	-	long intergenic non-protein coding RNA 1498	ncRNA
chr12	114064026	114064346	2.09	-0.16	2.93	-3.09	0.0199	0.294	+	-0.16	NA	Intergenic	Intergenic	-97861	NM_001146698	9904	Hs.7482	NM_016196	ENSG00000122965	RBM19	Mrd1	RNA binding motif protein 19	protein-coding
chr12	114121977	114122362	4.12	2.15	4.92	-2.77	2.15e-05	0.00626	+	2.15	NA	Intergenic	Intergenic	119600	NR_146536	105369996	Hs.577438	NR_146536	ENSG00000257476	LINC02459	-	long intergenic non-protein coding RNA 2459	ncRNA
chr12	115089273	115089717	4.93	3.51	5.64	-2.12	0.00471	0.154	+	3.51	NA	Intergenic	Intergenic	-405320	NM_005996	6926	Hs.744016	NM_005996	ENSG00000135111	TBX3	TBX3-ISO|UMS|XHL	T-box transcription factor 3	protein-coding
chr12	119188860	119189292	3.96	4.64	2.64	2	0.00722	0.187	+	4.64	NA	intron (NM_014365, intron 2 of 2)	intron (NM_014365, intron 2 of 2)	10286	NM_014365	26353	Hs.400095	NM_014365	ENSG00000152137	HSPB8	CMT2L|DHMN2|E2IG1|H11|HMN2|HMN2A|HSP22	heat shock protein family B (small) member 8	protein-coding
chr12	119365028	119365317	3.56	4.51	-0.23	4.74	2.07e-05	0.00609	+	4.51	NA	intron (NM_178499, intron 1 of 13)	MIRb|SINE|MIR	30444	NM_178499	160777	Hs.98188	NM_178499	ENSG00000183273	CCDC60	-	coiled-coil domain containing 60	protein-coding
chr12	119365448	119365863	4.55	5.51	0.51	5	5.21e-08	6.9e-05	+	5.51	NA	intron (NM_178499, intron 1 of 13)	intron (NM_178499, intron 1 of 13)	30927	NM_178499	160777	Hs.98188	NM_178499	ENSG00000183273	CCDC60	-	coiled-coil domain containing 60	protein-coding
chr12	119393637	119394038	4.58	5.51	1.18	4.33	1.62e-07	0.000164	+	5.51	NA	intron (NM_178499, intron 1 of 13)	intron (NM_178499, intron 1 of 13)	59109	NM_178499	160777	Hs.98188	NM_178499	ENSG00000183273	CCDC60	-	coiled-coil domain containing 60	protein-coding
chr12	124500493	124500995	5.84	6.6	4.12	2.48	0.014	0.254	+	6.6	NA	intron (NM_001077261, intron 2 of 47)	intron (NM_001077261, intron 2 of 47)	66868	NM_001077261	9612	Hs.137510	NM_006312	ENSG00000196498	NCOR2	CTG26|N-CoR2|SMAP270|SMRT|SMRTE|SMRTE-tau|TNRC14|TRAC|TRAC-1|TRAC1	nuclear receptor corepressor 2	protein-coding
chr12	125893104	125893819	6.35	4.99	7.04	-2.05	7.75e-05	0.0143	+	4.99	NA	Intergenic	AluJo|SINE|Alu	89912	NR_034132	400084	Hs.156191	NR_034132	ENSG00000249267	LINC00939	-	long intergenic non-protein coding RNA 939	ncRNA
chr12	125951982	125952395	4.36	2.94	5.06	-2.13	0.00111	0.0706	+	2.94	NA	Intergenic	Intergenic	31185	NR_034132	400084	Hs.156191	NR_034132	ENSG00000249267	LINC00939	-	long intergenic non-protein coding RNA 939	ncRNA
chr12	126166433	126166703	3.49	1.31	4.32	-3.01	0.00354	0.133	+	1.31	NA	Intergenic	Intergenic	70576	NR_110053	101927464	Hs.443932	NR_110053	ENSG00000284848	LINC02359	-	long intergenic non-protein coding RNA 2359	ncRNA
chr12	126175198	126175627	4.8	1.94	5.7	-3.76	9.2e-06	0.00331	+	1.94	NA	Intergenic	L1MC3|LINE|L1	79421	NR_110053	101927464	Hs.443932	NR_110053	ENSG00000284848	LINC02359	-	long intergenic non-protein coding RNA 2359	ncRNA
chr12	126210428	126210788	3.39	1.82	4.12	-2.3	0.00421	0.146	+	1.82	NA	Intergenic	Intergenic	114616	NR_110053	101927464	Hs.443932	NR_110053	ENSG00000284848	LINC02359	-	long intergenic non-protein coding RNA 2359	ncRNA
chr12	126223721	126223925	2.55	-0.16	3.44	-3.6	0.00455	0.151	+	-0.16	NA	Intergenic	Intergenic	127831	NR_110053	101927464	Hs.443932	NR_110053	ENSG00000284848	LINC02359	-	long intergenic non-protein coding RNA 2359	ncRNA
chr12	126228422	126229111	5.21	1.61	6.15	-4.54	0.000194	0.0253	+	1.61	NA	Intergenic	Intergenic	132775	NR_110053	101927464	Hs.443932	NR_110053	ENSG00000284848	LINC02359	-	long intergenic non-protein coding RNA 2359	ncRNA
chr12	126720013	126720719	6.1	4.08	6.91	-2.83	0.0492	0.415	+	4.08	NA	Intergenic	Intergenic	-16641	NR_038256	100507206	Hs.662298	NR_038256	.	LINC00943	-	long intergenic non-protein coding RNA 943	ncRNA
chr12	126938987	126939297	3.35	-0.16	4.29	-4.45	4.65e-05	0.0103	+	-0.16	NA	intron (NR_104646, intron 4 of 6)	intron (NR_104646, intron 4 of 6)	-64452	NR_033970	440117	Hs.127100	NR_033970	ENSG00000249873	LINC02372	-	long intergenic non-protein coding RNA 2372	ncRNA
chr12	126952148	126952942	5.14	3.26	5.93	-2.67	1.13e-07	0.000124	+	3.26	NA	intron (NR_104646, intron 4 of 6)	MER61F|LTR|ERV1	-77855	NR_033970	440117	Hs.127100	NR_033970	ENSG00000249873	LINC02372	-	long intergenic non-protein coding RNA 2372	ncRNA
chr12	126967064	126967472	3.78	0.92	4.68	-3.76	8.68e-06	0.00318	+	0.92	NA	intron (NR_104646, intron 4 of 6)	intron (NR_104646, intron 4 of 6)	-92578	NR_033970	440117	Hs.127100	NR_033970	ENSG00000249873	LINC02372	-	long intergenic non-protein coding RNA 2372	ncRNA
chr12	126992688	126992949	3.1	1.06	3.91	-2.85	0.00066	0.0527	+	1.06	NA	intron (NR_104646, intron 3 of 6)	intron (NR_104646, intron 3 of 6)	67578	NR_104646	101927592	Hs.385663	NR_104646	ENSG00000249345	LINC02405	-	long intergenic non-protein coding RNA 2405	ncRNA
chr12	126994489	126994923	4.15	0.86	5.08	-4.21	1.99e-08	3.62e-05	+	0.86	NA	intron (NR_104646, intron 3 of 6)	MLT2A2|LTR|ERVL	65691	NR_104646	101927592	Hs.385663	NR_104646	ENSG00000249345	LINC02405	-	long intergenic non-protein coding RNA 2405	ncRNA
chr12	127005339	127005897	4.79	1.78	5.7	-3.92	3.55e-07	0.000293	+	1.78	NA	intron (NR_104646, intron 2 of 6)	LTR79|LTR|ERVL	54779	NR_104646	101927592	Hs.385663	NR_104646	ENSG00000249345	LINC02405	-	long intergenic non-protein coding RNA 2405	ncRNA
chr12	127013153	127013674	5.58	1.95	6.52	-4.57	2.19e-12	1.82e-08	+	1.95	NA	intron (NR_104646, intron 2 of 6)	intron (NR_104646, intron 2 of 6)	46983	NR_104646	101927592	Hs.385663	NR_104646	ENSG00000249345	LINC02405	-	long intergenic non-protein coding RNA 2405	ncRNA
chr12	127060193	127060957	7.03	3.95	7.94	-4	0.00362	0.135	+	3.95	NA	promoter-TSS (NR_104646)	promoter-TSS (NR_104646)	-178	NR_104646	101927592	Hs.385663	NR_104646	ENSG00000249345	LINC02405	-	long intergenic non-protein coding RNA 2405	ncRNA
chr12	128941041	128941283	3.93	4.8	1.35	3.45	5.97e-05	0.0121	+	4.8	NA	intron (NM_001366886, intron 8 of 11)	L1MB7|LINE|L1	87684	NR_133646	144423	Hs.655668	NM_144669	ENSG00000151948	GLT1D1	-	glycosyltransferase 1 domain containing 1	protein-coding
chr12	128942922	128943400	6.18	6.88	4.78	2.1	0.0262	0.327	+	6.88	NA	intron (NM_001366886, intron 8 of 11)	intron (NM_001366886, intron 8 of 11)	89683	NR_133646	144423	Hs.655668	NM_144669	ENSG00000151948	GLT1D1	-	glycosyltransferase 1 domain containing 1	protein-coding
chr12	130344578	130344863	4.27	4.95	2.94	2.01	0.0288	0.34	+	4.95	NA	intron (NM_004764, intron 3 of 20)	intron (NM_004764, intron 3 of 20)	6834	NM_001190971	9271	Hs.405659	NM_004764	ENSG00000125207	PIWIL1	CT80.1|HIWI|MIWI|PIWI	piwi like RNA-mediated gene silencing 1	protein-coding
chr12	130987310	130987572	3.26	1.84	3.97	-2.13	0.00572	0.168	+	1.84	NA	intron (NM_198827, intron 6 of 24)	intron (NM_198827, intron 6 of 24)	6535	NR_131950	105755954	Hs.677534	NR_131950	.	ADGRD1-AS1	LACAT8	ADGRD1 antisense RNA 1	ncRNA
chr12	131028609	131028924	3.2	3.96	1.51	2.45	0.0121	0.237	+	3.96	NA	intron (NM_198827, intron 13 of 24)	L1ME3B|LINE|L1	-34791	NR_131951	105755954	Hs.677534	NR_131950	.	ADGRD1-AS1	LACAT8	ADGRD1 antisense RNA 1	ncRNA
chr12	131808869	131809102	2.69	0.21	3.55	-3.35	0.00502	0.158	+	0.21	NA	Intergenic	CpG	-19407	NM_016155	4326	Hs.709245	NM_016155	ENSG00000198598	MMP17	MMP-17|MT4-MMP|MT4MMP|MTMMP4	matrix metallopeptidase 17	protein-coding
chr12	132858716	132859206	5.36	6.06	3.94	2.12	0.000648	0.0522	+	6.06	NA	intron (NM_018223, intron 8 of 17)	intron (NM_018223, intron 8 of 17)	28657	NM_001161347	55743	Hs.720197	NM_018223	ENSG00000072609	CHFR	RNF116|RNF196	checkpoint with forkhead and ring finger domains	protein-coding
chr13	18702636	18703349	5.97	6.87	3.04	3.83	0.00164	0.0881	+	6.87	NA	Intergenic	Intergenic	37106	NR_047508	100874164	Hs.739604	NR_047508	.	LINC00417	-	long intergenic non-protein coding RNA 417	ncRNA
chr13	18874852	18875241	4.73	5.7	0.19	5.51	7.06e-07	0.000489	+	5.7	NA	Intergenic	CpG	-3080	NR_138091	284232	Hs.679496	NR_027995	.	ANKRD20A9P	-	ankyrin repeat domain 20 family member A9, pseudogene	pseudo
chr13	20390814	20391100	3.47	2.01	4.18	-2.17	0.00466	0.153	+	2.01	NA	Intergenic	Intergenic	42889	NR_039721	100616304	.	NR_039721	ENSG00000263978	MIR4499	-	microRNA 4499	ncRNA
chr13	20684470	20684992	4.93	2.77	5.76	-3	0.000174	0.0237	+	2.77	NA	intron (NR_148465, intron 20 of 20)	HERVK9-int|LTR|ERVK	-18612	NM_138284	53342	Hs.655142	NM_138284	ENSG00000172458	IL17D	IL-17D	interleukin 17D	protein-coding
chr13	21745370	21745585	4.4	2.99	5.1	-2.11	0.00316	0.126	+	2.99	NA	Intergenic	Intergenic	74405	NM_002010	2254	Hs.111	NM_002010	ENSG00000102678	FGF9	FGF-9|GAF|HBFG-9|HBGF-9|SYNS3	fibroblast growth factor 9	protein-coding
chr13	21881317	21881738	5.02	3.69	5.7	-2.01	0.00162	0.0879	+	3.69	NA	Intergenic	Intergenic	-3368	NR_047040	100874182	Hs.148951	NR_047040	ENSG00000226722	LINC00424	-	long intergenic non-protein coding RNA 424	ncRNA
chr13	21901948	21902748	6.79	5.23	7.53	-2.3	0.0291	0.341	+	5.23	NA	Intergenic	Intergenic	-24188	NR_047040	100874182	Hs.148951	NR_047040	ENSG00000226722	LINC00424	-	long intergenic non-protein coding RNA 424	ncRNA
chr13	23445855	23446168	3.98	4.69	2.51	2.18	0.000691	0.0542	+	4.69	NA	Intergenic	MLT1N2|LTR|ERVL-MaLR	-12310	NM_014363	26278	Hs.159492	NM_014363	ENSG00000151835	SACS	ARSACS|DNAJC29|PPP1R138|SPAX6	sacsin molecular chaperone	protein-coding
chr13	24327898	24328523	5.2	3.47	5.96	-2.49	2.06e-06	0.00114	+	3.47	NA	Intergenic	CpG	-3239	NR_131903	100861547	Hs.585625	NR_131903	ENSG00000261498	LINC00566	-	long intergenic non-protein coding RNA 566	ncRNA
chr13	24567654	24567887	2.78	0.5	3.62	-3.12	0.0034	0.131	+	0.5	NA	Intergenic	Intergenic	-12437	NR_002815	374491	Hs.406779	NR_002815	.	TPTE2P6	-	transmembrane phosphoinositide 3-phosphatase and tensin homolog 2 pseudogene 6	pseudo
chr13	26036491	26037027	4.04	4.73	2.71	2.02	0.00357	0.134	+	4.73	NA	Intergenic	Intergenic	14301	NM_001007538	387914	Hs.433791	NM_001007538	ENSG00000180730	SHISA2	C13orf13|PRO28631|TMEM46|WGAR9166|bA398O19.2|hShisa	shisa family member 2	protein-coding
chr13	26417253	26417492	4.23	2.75	4.94	-2.2	0.00415	0.145	+	2.75	NA	Intergenic	Tigger1|DNA|TcMar-Tigger	-140310	NM_006646	10810	Hs.618732	NM_006646	ENSG00000132970	WASF3	Brush-1|SCAR3|WAVE3	WASP family member 3	protein-coding
chr13	31046651	31047058	5.97	4.57	6.66	-2.09	0.000485	0.0443	+	4.57	NA	Intergenic	(GCT)n|Simple_repeat|Simple_repeat	114199	NM_001353389	122046	Hs.124463	NM_152325	ENSG00000175664	TEX26	C13orf26	testis expressed 26	protein-coding
chr13	31410006	31410340	3.41	0.81	4.29	-3.48	0.000699	0.0545	+	0.81	NA	Intergenic	LTR16D|LTR|ERVL	210198	NM_194318	145173	Hs.13205	NM_194318	ENSG00000187676	B3GLCT	B3GALTL|B3GTL|B3Glc-T|Gal-T|beta3Glc-T	beta 3-glucosyltransferase	protein-coding
chr13	31958846	31959164	4.11	2.5	4.85	-2.35	0.00152	0.0847	+	2.5	NA	intron (NR_027062, intron 3 of 3)	intron (NR_027062, intron 3 of 3)	72634	NR_103839	100507099	Hs.536364	NR_103839	.	FRY-AS1	-	FRY antisense RNA 1	ncRNA
chr13	33109492	33109880	3.26	1.4	4.05	-2.64	0.000582	0.0489	+	1.4	NA	intron (NM_178007, intron 12 of 13)	intron (NM_178007, intron 12 of 13)	76405	NM_178007	90627	Hs.156551	NM_052851	ENSG00000133121	STARD13	ARHGAP37|DLC2|GT650|LINC00464	StAR related lipid transfer domain containing 13	protein-coding
chr13	38002545	38003047	6.14	6.84	4.76	2.08	0.000177	0.0239	+	6.84	NA	Intergenic	Intergenic	-132371	NM_016179	7223	Hs.262960	NM_003306	ENSG00000133107	TRPC4	HTRP-4|HTRP4|TRP4	transient receptor potential cation channel subfamily C member 4	protein-coding
chr13	38647343	38647643	3.5	4.26	1.78	2.48	0.000445	0.0423	+	4.26	NA	intron (NR_126377, intron 2 of 2)	intron (NR_126377, intron 2 of 2)	39182	NR_126377	101929121	Hs.618449	NR_126377	.	LINC00437	TCONS_00021639	long intergenic non-protein coding RNA 437	ncRNA
chr13	38648920	38649261	4.35	5.14	2.5	2.64	9.3e-07	0.000604	+	5.14	NA	intron (NR_126377, intron 2 of 2)	intron (NR_126377, intron 2 of 2)	37584	NR_126377	101929121	Hs.618449	NR_126377	.	LINC00437	TCONS_00021639	long intergenic non-protein coding RNA 437	ncRNA
chr13	38753569	38753837	3.54	4.22	2.19	2.03	0.00437	0.148	+	4.22	NA	intron (NM_207361, intron 2 of 23)	intron (NM_207361, intron 2 of 23)	66626	NM_207361	341640	Hs.253994	NM_207361	ENSG00000150893	FREM2	CRYPTOP|FRASRS2	FRAS1 related extracellular matrix 2	protein-coding
chr13	39244495	39244945	4.23	4.92	2.89	2.03	0.00924	0.21	+	4.92	NA	Intergenic	Intergenic	206264	NM_001012754	387921	Hs.507783	NM_001012754	ENSG00000188811	NHLRC3	-	NHL repeat containing 3	protein-coding
chr13	39407728	39408031	4.35	5.13	2.51	2.62	0.000722	0.0556	+	5.13	NA	intron (NM_005780, intron 2 of 3)	intron (NM_005780, intron 2 of 3)	195313	NM_005780	10186	Hs.507798	NM_005780	ENSG00000183722	LHFPL6	LHFP	LHFPL tetraspan subfamily member 6	protein-coding
chr13	39870242	39870525	3.29	4.04	1.64	2.39	0.0104	0.222	+	4.04	NA	Intergenic	L2a|LINE|L2	-206249	NR_036190	100422940	.	NR_036190	ENSG00000264171	MIR4305	-	microRNA 4305	ncRNA
chr13	42558723	42559144	5.3	5.97	3.97	2	0.000149	0.0214	+	5.97	NA	Intergenic	Intergenic	-3802	NM_033012	8600	Hs.333791	NM_003701	ENSG00000120659	TNFSF11	CD254|ODF|OPGL|OPTB2|RANKL|TNLG6B|TRANCE|hRANKL2|sOdf	TNF superfamily member 11	protein-coding
chr13	43232200	43232411	3.2	3.9	1.77	2.13	0.00275	0.117	+	3.9	NA	intron (NM_001347966, intron 16 of 17)	intron (NM_001347966, intron 16 of 17)	119141	NR_047013	100874159	Hs.633241	NR_047013	.	LINC00400	-	long intergenic non-protein coding RNA 400	ncRNA
chr13	43551871	43552394	5.59	6.3	4.12	2.18	0.000224	0.0278	+	6.3	NA	intron (NM_001347965, intron 1 of 15)	intron (NM_001347965, intron 1 of 15)	77344	NM_001127615	55068	Hs.128258	NM_017993	ENSG00000120658	ENOX1	CNOX|PIG38|bA64J21.1|cCNOX	ecto-NOX disulfide-thiol exchanger 1	protein-coding
chr13	44055511	44056082	4.64	3.01	5.39	-2.38	0.000413	0.0406	+	3.01	NA	Intergenic	MER4C|LTR|ERV1	33462	NR_026955	121838	Hs.201441	NR_026955	.	LINC00284	NCRNA00284	long intergenic non-protein coding RNA 284	ncRNA
chr13	48504228	48504516	3.77	4.49	2.28	2.21	0.000484	0.0442	+	4.49	NA	intron (NR_147985, intron 6 of 11)	L2|LINE|L2	28708	NM_001352428	1102	Hs.652712	NM_001268	ENSG00000136161	RCBTB2	CHC1L|RLG	RCC1 and BTB domain containing protein 2	protein-coding
chr13	48833531	48833740	2.98	3.7	1.51	2.19	0.00952	0.212	+	3.7	NA	Intergenic	Tigger1|DNA|TcMar-Tigger	-142276	NM_001079673	22862	Hs.508010	NM_014923	ENSG00000102531	FNDC3A	FNDC3|HUGO|bA203I16.1|bA203I16.5	fibronectin type III domain containing 3A	protein-coding
chr13	51006063	51006500	4.91	3.14	5.68	-2.53	0.0421	0.392	+	3.14	NA	intron (NR_003923, intron 15 of 16)	intron (NR_003923, intron 15 of 16)	59875	NR_003923	2974	Hs.411573	NM_004129	ENSG00000123201	GUCY1B2	GC-SB2	guanylate cyclase 1 soluble subunit beta 2 (pseudogene)	pseudo
chr13	51034931	51035226	3.17	1.4	3.94	-2.53	0.00212	0.101	+	1.4	NA	intron (NR_003923, intron 3 of 16)	MIRc|SINE|MIR	31078	NR_003923	2974	Hs.411573	NM_004129	ENSG00000123201	GUCY1B2	GC-SB2	guanylate cyclase 1 soluble subunit beta 2 (pseudogene)	pseudo
chr13	51048574	51049035	4.85	3.22	5.6	-2.37	0.00193	0.0968	+	3.22	NA	intron (NR_003923, intron 2 of 16)	intron (NR_003923, intron 2 of 16)	17352	NR_003923	2974	Hs.411573	NM_004129	ENSG00000123201	GUCY1B2	GC-SB2	guanylate cyclase 1 soluble subunit beta 2 (pseudogene)	pseudo
chr13	51080446	51080651	2.18	-0.16	3.03	-3.2	0.0151	0.263	+	-0.16	NA	Intergenic	L1PA6|LINE|L1	-14392	NR_003923	2974	Hs.411573	NM_004129	ENSG00000123201	GUCY1B2	GC-SB2	guanylate cyclase 1 soluble subunit beta 2 (pseudogene)	pseudo
chr13	51151479	51151883	4.66	5.34	3.31	2.02	0.000424	0.0411	+	5.34	NA	intron (NR_102431, intron 1 of 4)	L2b|LINE|L2	20541	NR_102432	647166	Hs.195052	NM_001351589	ENSG00000226792	C13orf42	LINC00371|LINC00372	chromosome 13 open reading frame 42	protein-coding
chr13	52466983	52467242	3.3	4.14	1	3.14	0.000199	0.0259	+	4.14	NA	intron (NM_001098525, intron 6 of 8)	AluJr|SINE|Alu	11141	NM_001286686	26586	Hs.444028	NM_018204	ENSG00000136108	CKAP2	LB1|TMAP|se20-10	cytoskeleton associated protein 2	protein-coding
chr13	57865713	57866181	3.7	4.4	2.26	2.14	0.0145	0.258	+	4.4	NA	Intergenic	LTR4|LTR|ERV1	234203	NM_001040429	27253	Hs.106511	NM_014459	ENSG00000118946	PCDH17	PCDH68|PCH68	protocadherin 17	protein-coding
chr13	59972459	59972806	4.47	2.63	5.26	-2.62	0.000506	0.0454	+	2.63	NA	intron (NM_001258369, intron 15 of 26)	intron (NM_001258369, intron 15 of 26)	-40085	NR_046539	100874195	Hs.664101	NR_046539	ENSG00000227528	DIAPH3-AS1	-	DIAPH3 antisense RNA 1	ncRNA
chr13	68190735	68191449	5.27	5.96	3.88	2.08	0.000191	0.0252	+	5.96	NA	Intergenic	MLT2B3|LTR|ERVL	694233	NR_038878	338862	.	NR_038878	ENSG00000281778	LINC00550	-	long intergenic non-protein coding RNA 550	ncRNA
chr13	71026190	71026869	6.62	5.29	7.29	-2	0.000198	0.0257	+	5.29	NA	intron (NR_047699, intron 1 of 3)	LTR22E|LTR|ERVK	11389	NR_047699	100885781	Hs.372660	NR_047699	ENSG00000226846	LINC00348	-	long intergenic non-protein coding RNA 348	ncRNA
chr13	71028156	71028869	6.23	4.17	7.04	-2.87	0.0106	0.223	+	4.17	NA	intron (NR_047699, intron 1 of 3)	HERVK22-int|LTR|ERVK	13372	NR_047699	100885781	Hs.372660	NR_047699	ENSG00000226846	LINC00348	-	long intergenic non-protein coding RNA 348	ncRNA
chr13	71515661	71516031	5.27	3.94	5.95	-2.01	0.000226	0.0279	+	3.94	NA	intron (NM_004392, intron 2 of 6)	intron (NM_004392, intron 2 of 6)	351346	NM_080760	1602	Hs.129452	NM_004392	ENSG00000276644	DACH1	DACH	dachshund family transcription factor 1	protein-coding
chr13	73404502	73405053	6.01	4.63	6.7	-2.07	6.1e-05	0.0123	+	4.63	NA	Intergenic	Intergenic	-159466	NR_047009	100874155	Hs.672679	NR_047009	.	LINC00392	-	long intergenic non-protein coding RNA 392	ncRNA
chr13	75963151	75963689	4.49	2.49	5.3	-2.81	7.22e-06	0.00278	+	2.49	NA	Intergenic	Intergenic	-28288	NR_047491	100861545	Hs.638962	NR_047491	ENSG00000261206	LINC00561	-	long intergenic non-protein coding RNA 561	ncRNA
chr13	76350495	76350803	3.6	4.39	1.76	2.63	0.000153	0.0219	+	4.39	NA	Intergenic	L2b|LINE|L2	-415517	NR_047491	100861545	Hs.638962	NR_047491	ENSG00000261206	LINC00561	-	long intergenic non-protein coding RNA 561	ncRNA
chr13	76383787	76384435	4.6	5.34	3	2.35	1.67e-05	0.00513	+	5.34	NA	Intergenic	Intergenic	-448979	NR_047491	100861545	Hs.638962	NR_047491	ENSG00000261206	LINC00561	-	long intergenic non-protein coding RNA 561	ncRNA
chr13	76406334	76406554	3.48	4.17	2.08	2.09	0.00459	0.151	+	4.17	NA	Intergenic	Intergenic	-471312	NR_047491	100861545	Hs.638962	NR_047491	ENSG00000261206	LINC00561	-	long intergenic non-protein coding RNA 561	ncRNA
chr13	76421069	76421709	4.05	4.81	2.35	2.46	0.000856	0.0611	+	4.81	NA	Intergenic	Intergenic	465016	NM_138444	115207	Hs.644125	NM_138444	ENSG00000178695	KCTD12	C13orf2|PFET1|PFETIN	potassium channel tetramerization domain containing 12	protein-coding
chr13	76591939	76592393	4.8	5.58	3	2.58	5.56e-08	7.31e-05	+	5.58	NA	Intergenic	Intergenic	294239	NM_138444	115207	Hs.644125	NM_138444	ENSG00000178695	KCTD12	C13orf2|PFET1|PFETIN	potassium channel tetramerization domain containing 12	protein-coding
chr13	76672500	76672749	3.12	4.02	0.19	3.84	4.31e-05	0.0098	+	4.02	NA	Intergenic	Intergenic	213780	NM_138444	115207	Hs.644125	NM_138444	ENSG00000178695	KCTD12	C13orf2|PFET1|PFETIN	potassium channel tetramerization domain containing 12	protein-coding
chr13	76758799	76759120	4.23	4.93	2.83	2.1	0.000827	0.0599	+	4.93	NA	Intergenic	MamSINE1|SINE|tRNA-RTE	127445	NM_138444	115207	Hs.644125	NM_138444	ENSG00000178695	KCTD12	C13orf2|PFET1|PFETIN	potassium channel tetramerization domain containing 12	protein-coding
chr13	82617517	82617975	5.67	4.09	6.41	-2.31	0.000696	0.0543	+	4.09	NA	Intergenic	L1ME3A|LINE|L1	1264647	NM_052910	114798	Hs.415478	NM_052910	ENSG00000178235	SLITRK1	LRRC12|TTM	SLIT and NTRK like family member 1	protein-coding
chr13	89134202	89134677	4.28	5.15	1.77	3.38	0.0369	0.373	+	5.15	NA	Intergenic	Intergenic	-100851	NR_047025	100874172	Hs.569291	NR_047025	.	LINC00440	-	long intergenic non-protein coding RNA 440	ncRNA
chr13	89304199	89304470	2.87	3.66	0.99	2.67	0.0155	0.265	+	3.66	NA	Intergenic	Intergenic	-67445	NR_131229	105616982	Hs.564527	NR_131229	ENSG00000232225	LINC01047	-	long intergenic non-protein coding RNA 1047	ncRNA
chr13	95392632	95393016	4.21	2.75	4.92	-2.17	0.000383	0.0387	+	2.75	NA	Intergenic	MLT1C|LTR|ERVL-MaLR	-40775	NM_001160100	9071	Hs.534377	NM_006984	ENSG00000134873	CLDN10	CPETRL3|HELIX|OSP-L|OSPL	claudin 10	protein-coding
chr13	96676899	96677543	4.78	3.1	5.54	-2.44	0.000808	0.0591	+	3.1	NA	intron (NM_153456, intron 1 of 1)	intron (NM_153456, intron 1 of 1)	249992	NR_039723	100616137	.	NR_039723	ENSG00000283487	MIR4501	-	microRNA 4501	ncRNA
chr13	96681810	96682135	4.03	2.21	4.81	-2.6	0.0061	0.173	+	2.21	NA	intron (NM_153456, intron 1 of 1)	intron (NM_153456, intron 1 of 1)	254744	NR_039723	100616137	.	NR_039723	ENSG00000283487	MIR4501	-	microRNA 4501	ncRNA
chr13	96688991	96689243	3.12	1.73	3.82	-2.09	0.0219	0.304	+	1.73	NA	intron (NM_153456, intron 1 of 1)	MIR|SINE|MIR	261888	NR_039723	100616137	.	NR_039723	ENSG00000283487	MIR4501	-	microRNA 4501	ncRNA
chr13	96809610	96810648	7.53	6.07	8.24	-2.16	0.0398	0.384	+	6.07	NA	intron (NM_153456, intron 1 of 1)	intron (NM_153456, intron 1 of 1)	174043	NR_051966	100887754	Hs.617003	NR_051966	.	LINC00359	-	long intergenic non-protein coding RNA 359	ncRNA
chr13	100381606	100382277	5.25	3.41	6.03	-2.62	0.0395	0.383	+	3.41	NA	intron (NR_148027, intron 20 of 23)	LTR1D|LTR|ERV1	99073	NR_047686	100885777	Hs.662554	NR_047686	.	PCCA-AS1	-	PCCA antisense RNA 1	ncRNA
chr13	103081449	103081855	5.75	6.44	4.35	2.09	1.15e-05	0.00384	+	6.44	NA	Intergenic	Intergenic	-15235	NM_000452	6555	Hs.194783	NM_000452	ENSG00000125255	SLC10A2	ASBT|IBAT|ISBT|NTCP2|PBAM	solute carrier family 10 member 2	protein-coding
chr13	103100074	103100438	3.49	4.23	1.89	2.34	0.00844	0.201	+	4.23	NA	Intergenic	THE1D|LTR|ERVL-MaLR	-33839	NM_000452	6555	Hs.194783	NM_000452	ENSG00000125255	SLC10A2	ASBT|IBAT|ISBT|NTCP2|PBAM	solute carrier family 10 member 2	protein-coding
chr13	103941643	103941914	3.54	4.25	2.11	2.14	0.00307	0.124	+	4.25	NA	Intergenic	Intergenic	516579	NR_126374	104326190	Hs.334381	NR_126374	ENSG00000234551	LINC01309	TCONS_l2_00007459	long intergenic non-protein coding RNA 1309	ncRNA
chr13	104008673	104008958	2.72	3.44	1.2	2.24	0.0217	0.303	+	3.44	NA	Intergenic	Intergenic	583616	NR_126374	104326190	Hs.334381	NR_126374	ENSG00000234551	LINC01309	TCONS_l2_00007459	long intergenic non-protein coding RNA 1309	ncRNA
chr13	104014860	104016341	7.06	7.81	5.39	2.42	0.0386	0.38	+	7.81	NA	Intergenic	(AAAAC)n|Simple_repeat|Simple_repeat	590401	NR_126374	104326190	Hs.334381	NR_126374	ENSG00000234551	LINC01309	TCONS_l2_00007459	long intergenic non-protein coding RNA 1309	ncRNA
chr13	104028514	104029283	5.48	6.23	3.84	2.39	2.85e-06	0.00143	+	6.23	NA	Intergenic	MLT1J2|LTR|ERVL-MaLR	603699	NR_126374	104326190	Hs.334381	NR_126374	ENSG00000234551	LINC01309	TCONS_l2_00007459	long intergenic non-protein coding RNA 1309	ncRNA
chr13	104123916	104124212	3.26	3.98	1.78	2.2	0.00275	0.117	+	3.98	NA	Intergenic	THE1B-int|LTR|ERVL-MaLR	698864	NR_126374	104326190	Hs.334381	NR_126374	ENSG00000234551	LINC01309	TCONS_l2_00007459	long intergenic non-protein coding RNA 1309	ncRNA
chr13	104296146	104296507	5.02	5.82	3.05	2.77	7.93e-07	0.000537	+	5.82	NA	Intergenic	Intergenic	871127	NR_126374	104326190	Hs.334381	NR_126374	ENSG00000234551	LINC01309	TCONS_l2_00007459	long intergenic non-protein coding RNA 1309	ncRNA
chr13	104327184	104327583	4.42	5.11	3.05	2.06	0.000489	0.0445	+	5.11	NA	Intergenic	Intergenic	902184	NR_126374	104326190	Hs.334381	NR_126374	ENSG00000234551	LINC01309	TCONS_l2_00007459	long intergenic non-protein coding RNA 1309	ncRNA
chr13	104389574	104390045	4.51	5.38	1.89	3.49	6.98e-06	0.00272	+	5.38	NA	Intergenic	LTR40a|LTR|ERVL	964610	NR_126374	104326190	Hs.334381	NR_126374	ENSG00000234551	LINC01309	TCONS_l2_00007459	long intergenic non-protein coding RNA 1309	ncRNA
chr13	106087237	106087675	5.94	2.7	6.86	-4.17	0.0015	0.0842	+	2.7	NA	Intergenic	Intergenic	-289108	NR_034119	728192	Hs.559194	NR_034119	.	LINC00460	-	long intergenic non-protein coding RNA 460	ncRNA
chr13	107350978	107351688	7.34	5.78	8.07	-2.29	1.69e-08	3.25e-05	+	5.78	NA	intron (NM_001080396, intron 1 of 2)	MER65D|LTR|ERV1	-30370	NR_145739	109616978	.	NR_145739	ENSG00000201847	SNORD31B	-	small nucleolar RNA, C/D box 31B	snoRNA
chr13	107425731	107426074	3.4	1.23	4.24	-3	0.00118	0.0732	+	1.23	NA	intron (NM_001080396, intron 1 of 2)	intron (NM_001080396, intron 1 of 2)	-104940	NR_145739	109616978	.	NR_145739	ENSG00000201847	SNORD31B	-	small nucleolar RNA, C/D box 31B	snoRNA
chr13	108017479	108017787	4.46	3	5.17	-2.16	0.00242	0.109	+	3	NA	Intergenic	MER11A|LTR|ERVK	-150137	NM_001080396	728215	Hs.535394	NM_001080396	ENSG00000204442	FAM155A	-	family with sequence similarity 155 member A	protein-coding
chr13	108153011	108153497	6.71	5.11	7.45	-2.34	0.0152	0.264	+	5.11	NA	Intergenic	LTR8B|LTR|ERV1	61528	NM_002312	3981	Hs.166091	NM_002312	ENSG00000174405	LIG4	LIG4S	DNA ligase 4	protein-coding
chr13	109219113	109219703	4.65	5.39	3.09	2.3	0.00296	0.122	+	5.39	NA	Intergenic	HERVL-int|LTR|ERVL	-52105	NR_047700	100885782	Hs.655942	NR_047700	ENSG00000236242	MYO16-AS1	-	MYO16 antisense RNA 1	ncRNA
chr13	110853291	110853666	4.2	2.58	4.94	-2.36	0.00332	0.129	+	2.58	NA	Intergenic	MLT1D|LTR|ERVL-MaLR	16829	NR_027701	283487	Hs.245390	NM_178514	ENSG00000255874	LINC00346	C13orf29|NCRNA00346	long intergenic non-protein coding RNA 346	ncRNA
chr13	113483873	113484062	2.65	1.09	3.39	-2.3	0.0252	0.322	+	1.09	NA	exon (NM_001014283, exon 2 of 7)	exon (NM_001014283, exon 2 of 7)	6743	NM_001014283	55208	Hs.682987	NM_018185	ENSG00000150401	DCUN1D2	C13orf17	defective in cullin neddylation 1 domain containing 2	protein-coding
chr13	114043416	114043763	4.62	5.41	2.76	2.65	0.000639	0.0516	+	5.41	NA	intron (NM_001320821, intron 5 of 25).2	intron (NM_001320821, intron 5 of 25).2	34365	NM_001320822	22821	Hs.593075	NM_007368	ENSG00000185989	RASA3	GAP1IP4BP|GAPIII	RAS p21 protein activator 3	protein-coding
chr13	114124393	114124691	4.37	2.91	5.08	-2.17	0.00904	0.207	+	2.91	NA	intron (NM_001320821, intron 1 of 25).2	intron (NM_001320821, intron 1 of 25).2	8081	NM_007368	22821	Hs.593075	NM_007368	ENSG00000185989	RASA3	GAP1IP4BP|GAPIII	RAS p21 protein activator 3	protein-coding
chr14	21631190	21631407	3.13	3.85	1.65	2.2	0.00364	0.136	+	3.85	NA	Intergenic	Intergenic	3641	NM_001005466	26534	Hs.554580	NM_001005466	ENSG00000255582	OR10G2	OR14-41	olfactory receptor family 10 subfamily G member 2	protein-coding
chr14	21921559	21921767	3.38	4.08	2	2.08	0.0017	0.0901	+	4.08	NA	Intergenic	MER110-int|LTR|ERV1	-250646	NM_001317107	26687	.	NM_001317107	ENSG00000276240	OR4E1	OR4E1P	olfactory receptor family 4 subfamily E member 1 (gene/pseudogene)	protein-coding
chr14	22263938	22264177	3.27	3.96	1.88	2.08	0.00485	0.156	+	3.96	NA	Intergenic	Intergenic	168695	NR_148364	105370401	Hs.435144	NR_148361	.	LOC105370401	-	uncharacterized LOC105370401	ncRNA
chr14	24310671	24311227	6.76	7.47	5.32	2.14	0.0219	0.304	+	7.47	NA	promoter-TSS (NM_001143919)	promoter-TSS (NM_001143919)	486	NM_014430	27141	Hs.642693	NM_014430	ENSG00000136305	CIDEB	-	cell death inducing DFFA like effector b	protein-coding
chr14	31631364	31632027	5.69	4.27	6.4	-2.13	0.0422	0.393	+	4.27	NA	intron (NM_001201573, intron 2 of 8)	MLT2B4|LTR|ERVL	53780	NM_001201573	80224	Hs.288981	NM_025152	ENSG00000151413	NUBPL	C14orf127|IND1|MC1DN21|huInd1	nucleotide binding protein like	protein-coding
chr14	33806926	33807270	4.28	5.05	2.51	2.54	8.24e-06	0.00304	+	5.05	NA	Intergenic	Intergenic	98161	NR_132771	106635522	.	NR_132771	.	SNORA89	-	small nucleolar RNA, H/ACA box 89	snoRNA
chr14	34767356	34767855	4.48	1.11	5.41	-4.3	5.39e-06	0.00225	+	1.11	NA	intron (NM_013448, intron 21 of 26)	intron (NM_013448, intron 21 of 26)	-52783	NR_028131	1073	Hs.180141	NM_021914	ENSG00000165410	CFL2	NEM7	cofilin 2	protein-coding
chr14	35747460	35747716	3.21	3.89	1.88	2	0.00507	0.159	+	3.89	NA	intron (NM_014990, intron 10 of 40)	intron (NM_014990, intron 10 of 40)	15343	NR_135620	107399303	Hs.742611	NR_135620	.	SNORA101B	ZL4	small nucleolar RNA, H/ACA box 101B	snoRNA
chr14	37048529	37049016	4.62	5.36	3	2.37	2.93e-06	0.00146	+	5.36	NA	intron (NM_001171170, intron 1 of 10)	MIRc|SINE|MIR	-96382	NR_039725	100616280	.	NR_039725	ENSG00000266327	MIR4503	-	microRNA 4503	ncRNA
chr14	37088420	37088814	4.06	4.75	2.71	2.03	0.00101	0.0673	+	4.75	NA	intron (NM_001171170, intron 1 of 10)	intron (NM_001171170, intron 1 of 10)	-83409	NR_033240	100129794	Hs.601579	NR_033240	ENSG00000258708	SLC25A21-AS1	-	SLC25A21 antisense RNA 1	ncRNA
chr14	38909143	38909352	2.9	3.82	-0.23	4.05	0.000301	0.0342	+	3.82	NA	intron (NR_135256, intron 3 of 3)	intron (NR_135256, intron 3 of 3)	7634	NR_039982	283547	Hs.675941	NR_039982	ENSG00000259070	LINC00639	-	long intergenic non-protein coding RNA 639	ncRNA
chr14	40164134	40164393	3.53	4.23	2.1	2.13	0.00318	0.126	+	4.23	NA	Intergenic	LTR22C2|LTR|ERVK	-731764	NM_203301	254170	Hs.146632	NM_203301	ENSG00000165355	FBXO33	BMND12|Fbx33|c14_5247	F-box protein 33	protein-coding
chr14	41096066	41096512	5.42	6.3	2.71	3.59	0.0186	0.285	+	6.3	NA	intron (NR_109758, intron 3 of 3)	intron (NR_109758, intron 3 of 3)	141578	NR_109757	644919	Hs.434414	NR_109757	.	LINC02315	-	long intergenic non-protein coding RNA 2315	ncRNA
chr14	44091876	44092142	3.18	1.71	3.89	-2.17	0.0137	0.251	+	1.71	NA	Intergenic	LTR37-int|LTR|ERV1	415274	NM_032135	84075	Hs.307086	NM_032135	ENSG00000189139	FSCB	C14orf155	fibrous sheath CABYR binding protein	protein-coding
chr14	45716904	45717311	4.31	2.91	5.01	-2.1	0.0142	0.255	+	2.91	NA	Intergenic	Intergenic	-1506	NR_146546	105370479	.	NR_146546	ENSG00000258616	LINC02303	-	long intergenic non-protein coding RNA 2303	ncRNA
chr14	59511054	59511286	3.83	2.16	4.58	-2.42	0.000405	0.0401	+	2.16	NA	intron (NM_001164399, intron 18 of 19)	MIRb|SINE|MIR	26653	NM_016475	51528	Hs.446850	NM_016475	ENSG00000050130	JKAMP	C14orf100|C24orf100|CDA06|HSPC213|HSPC327|JAMP	JNK1/MAPK8 associated membrane protein	protein-coding
chr14	60609715	60610109	4.86	5.61	3.24	2.37	0.000782	0.058	+	5.61	NA	Intergenic	Intergenic	-29304	NR_126480	104548971	.	NR_126480	.	SALRNA1	SAL-RNA1|XLOC_023166	senescence associated long non-coding RNA 1	ncRNA
chr14	61288379	61288710	4.26	4.99	2.71	2.28	2.5e-05	0.00689	+	4.99	NA	Intergenic	Intergenic	-7207	NM_001017970	161291	Hs.146180	NM_001017970	ENSG00000182107	TMEM30B	CDC50B	transmembrane protein 30B	protein-coding
chr14	61877722	61878100	4.47	5.21	2.89	2.32	8.04e-06	0.003	+	5.21	NA	intron (NM_001367656, intron 1 of 7)	intron (NM_001367656, intron 1 of 7)	-49784	NM_001367663	83851	Hs.404139	NM_031914	ENSG00000139973	SYT16	CHR14SYT|SYT14L|Strep14|syt14r	synaptotagmin 16	protein-coding
chr14	61931796	61931976	3.35	4.08	1.78	2.3	0.000825	0.0598	+	4.08	NA	intron (NM_001367663, intron 1 of 7)	L1ME3G|LINE|L1	4191	NM_001367663	83851	Hs.404139	NM_031914	ENSG00000139973	SYT16	CHR14SYT|SYT14L|Strep14|syt14r	synaptotagmin 16	protein-coding
chr14	61965165	61965677	3.89	4.78	1.18	3.59	2.62e-06	0.00135	+	4.78	NA	intron (NM_001367663, intron 1 of 7)	intron (NM_001367663, intron 1 of 7)	37726	NM_001367663	83851	Hs.404139	NM_031914	ENSG00000139973	SYT16	CHR14SYT|SYT14L|Strep14|syt14r	synaptotagmin 16	protein-coding
chr14	61992004	61992622	5.47	6.18	4.02	2.16	8.24e-06	0.00304	+	6.18	NA	intron (NM_001367657, intron 3 of 6)	L2b|LINE|L2	64618	NM_001367663	83851	Hs.404139	NM_031914	ENSG00000139973	SYT16	CHR14SYT|SYT14L|Strep14|syt14r	synaptotagmin 16	protein-coding
chr14	62031557	62031941	4.9	5.6	3.51	2.09	4.3e-05	0.0098	+	5.6	NA	intron (NM_001367661, intron 4 of 8)	intron (NM_001367661, intron 4 of 8)	-85608	NR_015358	646113	Hs.445241	NM_001039785	.	LINC00643	-	long intergenic non-protein coding RNA 643	ncRNA
chr14	62122776	62122961	2.93	3.76	0.77	2.99	0.00086	0.0611	+	3.76	NA	intron (NR_015358, intron 2 of 3)	intron (NR_015358, intron 2 of 3)	5512	NR_015358	646113	Hs.445241	NM_001039785	.	LINC00643	-	long intergenic non-protein coding RNA 643	ncRNA
chr14	68292440	68292705	4.28	2.67	5.02	-2.35	0.00115	0.0723	+	2.67	NA	intron (NM_133509, intron 8 of 10)	intron (NM_133509, intron 8 of 10)	336214	NR_135816	100996664	.	NR_135816	.	LOC100996664	-	uncharacterized LOC100996664	ncRNA
chr14	73245878	73246304	5.04	5.81	3.23	2.58	0.0317	0.352	+	5.81	NA	promoter-TSS (NR_135248)	promoter-TSS (NR_135248)	-90	NR_135248	101928123	Hs.660593	NR_135248	.	LOC101928123	-	uncharacterized LOC101928123	ncRNA
chr14	74091573	74092190	6.59	5.24	7.27	-2.03	0.0172	0.276	+	5.24	NA	intron (NM_001024674, intron 2 of 5)	intron (NM_001024674, intron 2 of 5)	6929	NM_001024674	91750	Hs.612866	NM_001024674	ENSG00000205659	LIN52	C14orf46|c14_5549	lin-52 DREAM MuvB core complex component	protein-coding
chr14	78752706	78753243	6.75	7.48	5.18	2.31	0.00931	0.21	+	7.48	NA	intron (NR_073547, intron 8 of 20)	intron (NR_073547, intron 8 of 20)	349256	NM_004796	9369	Hs.368307	NM_004796	ENSG00000021645	NRXN3	C14orf60	neurexin 3	protein-coding
chr14	78764188	78764520	4.75	5.5	3.1	2.41	0.000174	0.0236	+	5.5	NA	intron (NR_073547, intron 8 of 20)	intron (NR_073547, intron 8 of 20)	360635	NM_004796	9369	Hs.368307	NM_004796	ENSG00000021645	NRXN3	C14orf60	neurexin 3	protein-coding
chr14	80464455	80464815	5.48	3.96	6.21	-2.24	5.36e-05	0.0113	+	3.96	NA	Intergenic	LTR22B1|LTR|ERVK	-233578	NM_000793	1734	Hs.202354	NM_000793	ENSG00000211448	DIO2	5DII|D2|DIOII|SelY|TXDI2	iodothyronine deiodinase 2	protein-coding
chr14	81871615	81872442	5.03	3.02	5.83	-2.81	0.0313	0.351	+	3.02	NA	Intergenic	Intergenic	-128891	NR_146498	102724294	.	NR_146498	ENSG00000258718	LINC02311	-	long intergenic non-protein coding RNA 2311	ncRNA
chr14	82642444	82642733	3.7	0.92	4.59	-3.67	0.000563	0.0481	+	0.92	NA	promoter-TSS (NR_146650)	promoter-TSS (NR_146650)	-43	NR_146650	101928599	.	NR_146650	ENSG00000258743	LINC02301	-	long intergenic non-protein coding RNA 2301	ncRNA
chr14	85250453	85251027	6.11	4.25	6.9	-2.65	3.57e-07	0.000293	+	4.25	NA	Intergenic	Intergenic	-21192	NR_145983	26843	.	NR_145983	.	SNORD3P3	RNU3P3|U3|U3.5|u3.7	small nucleolar RNA, C/D box 3 pseudogene 3	snoRNA
chr14	85251967	85252337	4.76	3.08	5.51	-2.43	0.000692	0.0542	+	3.08	NA	Intergenic	LTR16C|LTR|ERVL	-19780	NR_145983	26843	.	NR_145983	.	SNORD3P3	RNU3P3|U3|U3.5|u3.7	small nucleolar RNA, C/D box 3 pseudogene 3	snoRNA
chr14	85296380	85296844	4.36	2.63	5.12	-2.5	0.00491	0.157	+	2.63	NA	Intergenic	Intergenic	24680	NR_145983	26843	.	NR_145983	.	SNORD3P3	RNU3P3|U3|U3.5|u3.7	small nucleolar RNA, C/D box 3 pseudogene 3	snoRNA
chr14	88975311	88975769	4.27	2.79	4.98	-2.19	0.000541	0.0474	+	2.79	NA	Intergenic	L2a|LINE|L2	150889	NM_001366536	123016	Hs.303055	NM_144596	ENSG00000165533	TTC8	BBS8|RP51	tetratricopeptide repeat domain 8	protein-coding
chr14	97539406	97539643	2.68	0.61	3.5	-2.89	0.00985	0.217	+	0.61	NA	intron (NR_110166, intron 3 of 4)	intron (NR_110166, intron 3 of 4)	80709	NR_110166	101929241	Hs.650839	NR_110165	ENSG00000246084	LINC02325	-	long intergenic non-protein coding RNA 2325	ncRNA
chr14	100899622	100899914	3.54	4.22	2.18	2.04	0.00314	0.126	+	4.22	NA	intron (NR_146000, intron 5 of 50)	MIRb|SINE|MIR	1848	NR_003080	692215	.	NR_003080	ENSG00000275662	SNORD112	14q(0)	small nucleolar RNA, C/D box 112	snoRNA
chr14	101058590	101058847	3.07	3.8	1.5	2.3	0.00737	0.189	+	3.8	NA	Intergenic	HAL1b|LINE|L1	-1036	NR_029704	406946	.	NR_029704	ENSG00000207978	MIR154	MIRN154|mir-154	microRNA 154	ncRNA
chr14	101217104	101217536	5.13	5.86	3.55	2.32	0.000269	0.0316	+	5.86	NA	Intergenic	Intergenic	96464	NR_146490	101929422	.	NR_146490	ENSG00000259004	LINC02285	-	long intergenic non-protein coding RNA 2285	ncRNA
chr14	101894823	101895113	3.41	1.7	4.17	-2.47	0.00143	0.0818	+	1.7	NA	intron (NM_001161725, intron 10 of 15)	intron (NM_001161725, intron 10 of 15)	-69605	NM_001376	1778	Hs.614080	NM_001376	ENSG00000197102	DYNC1H1	CMT2O|DHC1|DHC1a|DNCH1|DNCL|DNECL|DYHC|Dnchc1|HL-3|SMALED1|p22	dynein cytoplasmic 1 heavy chain 1	protein-coding
chr14	105557264	105557543	4.48	2.87	5.23	-2.36	7.96e-06	0.00298	+	2.87	NA	Intergenic	AluSx1|SINE|Alu	25549	NR_135205	105370697	Hs.148580	NR_135205	.	LOC105370697	-	uncharacterized LOC105370697	ncRNA
chr14	105659273	105659486	2.98	3.66	1.65	2.01	0.0358	0.369	+	3.66	NA	Intergenic	L1MEb|LINE|L1	13427	NR_046211	2003	Hs.744419	NR_046211	.	ELK2AP	ELK2|ELK2.1|ELK2P1	ETS transcription factor ELK2A, pseudogene	pseudo
chr14	106537603	106537876	3.41	4.14	1.89	2.25	0.0114	0.231	+	4.14	NA	Intergenic	Intergenic	55301	NR_027457	338005	Hs.322826	NR_027457	ENSG00000270816	LINC00221	C14orf98|NCRNA00221	long intergenic non-protein coding RNA 221	ncRNA
chr15	20505991	20506606	4.86	5.84	-0.23	6.07	5.38e-07	0.000402	+	5.84	NA	promoter-TSS (NR_036432)	promoter-TSS (NR_036432)	-119	NR_036432	283755	Hs.608918	NM_001024682	ENSG00000180229	HERC2P3	D15F37S4	hect domain and RLD 2 pseudogene 3	pseudo
chr15	26628881	26629537	5.95	6.92	1.17	5.75	0.00154	0.0853	+	6.92	NA	promoter-TSS (NM_001191321)	promoter-TSS (NM_001191321)	-119	NR_103801	2562	Hs.302352	NM_000814	ENSG00000166206	GABRB3	ECA5|EIEE43	gamma-aminobutyric acid type A receptor beta3 subunit	protein-coding
chr15	27669729	27670033	3.11	0.84	3.96	-3.12	0.00425	0.147	+	0.84	NA	Intergenic	L1MC3|LINE|L1	429434	NM_001300984	4948	Hs.654411	NM_000275	ENSG00000104044	OCA2	BEY|BEY1|BEY2|BOCA|D15S12|EYCL|EYCL2|EYCL3|HCL3|P|PED|SHEP1	OCA2 melanosomal transmembrane protein	protein-coding
chr15	28136286	28136541	3.28	4.19	0.19	4.01	0.000542	0.0474	+	4.19	NA	intron (NM_004667, intron 78 of 92)	intron (NM_004667, intron 78 of 92)	-37099	NM_000275	4948	Hs.654411	NM_000275	ENSG00000104044	OCA2	BEY|BEY1|BEY2|BOCA|D15S12|EYCL|EYCL2|EYCL3|HCL3|P|PED|SHEP1	OCA2 melanosomal transmembrane protein	protein-coding
chr15	30648048	30648520	3.91	4.59	2.58	2.01	0.000679	0.0537	+	4.59	NA	intron (NR_038253, intron 2 of 5)	intron (NR_038253, intron 2 of 5)	2169	NR_038253	100288637	Hs.668950	NR_038253	ENSG00000187951	LOC100288637	-	OTU deubiquitinase 7A pseudogene	pseudo
chr15	32020128	32020508	3.78	4.62	1.51	3.12	0.000558	0.048	+	4.62	NA	intron (NR_038253, intron 2 of 7)	intron (NR_038253, intron 2 of 7)	-10165	NR_046324	1139	Hs.511772	NM_000746	ENSG00000175344	CHRNA7	CHRNA7-2|NACHRA7	cholinergic receptor nicotinic alpha 7 subunit	protein-coding
chr15	32030153	32030857	6.47	7.22	4.83	2.4	1.29e-06	0.000792	+	7.22	NA	promoter-TSS (NR_046324).2	promoter-TSS (NR_046324).2	-10	NM_000746	1139	Hs.511772	NM_000746	ENSG00000175344	CHRNA7	CHRNA7-2|NACHRA7	cholinergic receptor nicotinic alpha 7 subunit	protein-coding
chr15	32030956	32031190	4.01	4.8	2.18	2.61	3.98e-05	0.00934	+	4.8	NA	intron (NM_001190455, intron 2 of 9).4	intron (NM_001190455, intron 2 of 9).4	558	NM_001190455	1139	Hs.511772	NM_000746	ENSG00000175344	CHRNA7	CHRNA7-2|NACHRA7	cholinergic receptor nicotinic alpha 7 subunit	protein-coding
chr15	32033158	32033574	5.19	5.92	3.61	2.32	0.000734	0.0562	+	5.92	NA	intron (NM_001190455, intron 2 of 9).4	MIR3|SINE|MIR	2851	NM_001190455	1139	Hs.511772	NM_000746	ENSG00000175344	CHRNA7	CHRNA7-2|NACHRA7	cholinergic receptor nicotinic alpha 7 subunit	protein-coding
chr15	32041362	32041709	4.09	4.94	1.77	3.17	0.000112	0.0181	+	4.94	NA	intron (NM_001190455, intron 2 of 9).4	MER1B|DNA|hAT-Charlie	11021	NM_001190455	1139	Hs.511772	NM_000746	ENSG00000175344	CHRNA7	CHRNA7-2|NACHRA7	cholinergic receptor nicotinic alpha 7 subunit	protein-coding
chr15	32041991	32042794	5.56	6.42	3.18	3.24	4.27e-09	1.07e-05	+	6.42	NA	intron (NM_001190455, intron 2 of 9).4	L1MC1|LINE|L1	11878	NM_001190455	1139	Hs.511772	NM_000746	ENSG00000175344	CHRNA7	CHRNA7-2|NACHRA7	cholinergic receptor nicotinic alpha 7 subunit	protein-coding
chr15	32063028	32063251	2.88	3.67	0.99	2.68	0.00686	0.182	+	3.67	NA	intron (NM_001190455, intron 2 of 9).4	Tigger3c|DNA|TcMar-Tigger	32625	NM_001190455	1139	Hs.511772	NM_000746	ENSG00000175344	CHRNA7	CHRNA7-2|NACHRA7	cholinergic receptor nicotinic alpha 7 subunit	protein-coding
chr15	32065597	32065945	4.32	5.22	1.35	3.86	9.47e-06	0.00339	+	5.22	NA	intron (NM_001190455, intron 2 of 9).4	L1M4|LINE|L1	35256	NM_001190455	1139	Hs.511772	NM_000746	ENSG00000175344	CHRNA7	CHRNA7-2|NACHRA7	cholinergic receptor nicotinic alpha 7 subunit	protein-coding
chr15	32097929	32098535	4.9	5.7	2.99	2.71	1.88e-05	0.00565	+	5.7	NA	intron (NM_001190455, intron 2 of 9).4	intron (NM_001190455, intron 2 of 9).4	67717	NM_001190455	1139	Hs.511772	NM_000746	ENSG00000175344	CHRNA7	CHRNA7-2|NACHRA7	cholinergic receptor nicotinic alpha 7 subunit	protein-coding
chr15	32105752	32106078	3.75	4.6	1.36	3.24	2.97e-06	0.00147	+	4.6	NA	intron (NR_046324, intron 3 of 7)	intron (NR_046324, intron 3 of 7)	75400	NM_001190455	1139	Hs.511772	NM_000746	ENSG00000175344	CHRNA7	CHRNA7-2|NACHRA7	cholinergic receptor nicotinic alpha 7 subunit	protein-coding
chr15	32132314	32132527	3.05	3.95	0.19	3.76	6.69e-05	0.013	+	3.95	NA	intron (NM_001190455, intron 4 of 9).4	L1MD2|LINE|L1	101906	NM_001190455	1139	Hs.511772	NM_000746	ENSG00000175344	CHRNA7	CHRNA7-2|NACHRA7	cholinergic receptor nicotinic alpha 7 subunit	protein-coding
chr15	37057751	37058072	4.13	4.88	2.44	2.44	0.0002	0.0259	+	4.88	NA	intron (NM_172316, intron 7 of 12)	intron (NM_172316, intron 7 of 12)	40784	NM_172315	4212	Hs.510989	NM_002399	ENSG00000134138	MEIS2	CPCMR|HsT18361|MRG1	Meis homeobox 2	protein-coding
chr15	37184961	37185554	4.95	5.72	3.18	2.54	1.35e-05	0.00434	+	5.72	NA	Intergenic	L1PA8|LINE|L1	-83947	NM_001220482	4212	Hs.510989	NM_002399	ENSG00000134138	MEIS2	CPCMR|HsT18361|MRG1	Meis homeobox 2	protein-coding
chr15	37291921	37292326	4.83	5.66	2.58	3.08	1.7e-06	0.000977	+	5.66	NA	Intergenic	Tigger3b|DNA|TcMar-Tigger	-190813	NM_001220482	4212	Hs.510989	NM_002399	ENSG00000134138	MEIS2	CPCMR|HsT18361|MRG1	Meis homeobox 2	protein-coding
chr15	38531505	38531816	4.08	4.77	2.72	2.05	0.0063	0.176	+	4.77	NA	intron (NM_001306086, intron 2 of 14)	intron (NM_001306086, intron 2 of 14)	33153	NM_001128602	10125	Hs.591127	NM_005739	ENSG00000172575	RASGRP1	CALDAG-GEFI|CALDAG-GEFII|RASGRP	RAS guanyl releasing protein 1	protein-coding
chr15	39860895	39861221	4.79	5.48	3.45	2.03	0.000177	0.0239	+	5.48	NA	intron (NM_001271854, intron 1 of 3)	intron (NM_001271854, intron 1 of 3)	-31782	NM_001271855	11245	Hs.37196	NM_007223	ENSG00000166073	GPR176	HB-954	G protein-coupled receptor 176	protein-coding
chr15	40583412	40583978	5.57	4.22	6.25	-2.03	0.000147	0.0213	+	4.22	NA	Intergenic	AluSx3|SINE|Alu	-10554	NM_170589	57082	Hs.181855	NM_144508	ENSG00000137812	KNL1	AF15Q14|CASC5|CT29|D40|MCPH4|PPP1R55|Spc7|hKNL-1|hSpc105	kinetochore scaffold 1	protein-coding
chr15	44928260	44928649	3.66	4.39	2.09	2.3	0.00333	0.129	+	4.39	NA	Intergenic	AluSz|SINE|Alu	-28232	NM_152448	145645	Hs.567701	NM_152448	ENSG00000167014	TERB2	C15orf43	telomere repeat binding bouquet formation protein 2	protein-coding
chr15	45943268	45943732	4.89	5.67	3.06	2.62	2.14e-05	0.00625	+	5.67	NA	Intergenic	Tigger12|DNA|TcMar-Tigger	238305	NR_135680	105370802	Hs.447522	NR_135680	ENSG00000259200	LOC105370802	-	uncharacterized LOC105370802	ncRNA
chr15	45943822	45944144	3.69	4.59	0.78	3.81	4.45e-06	0.00198	+	4.59	NA	Intergenic	L2a|LINE|L2	238788	NR_135680	105370802	Hs.447522	NR_135680	ENSG00000259200	LOC105370802	-	uncharacterized LOC105370802	ncRNA
chr15	45983344	45983652	3.78	4.52	2.19	2.33	0.000294	0.0337	+	4.52	NA	Intergenic	Intergenic	278303	NR_135680	105370802	Hs.447522	NR_135680	ENSG00000259200	LOC105370802	-	uncharacterized LOC105370802	ncRNA
chr15	45991893	45992221	4.79	5.68	1.99	3.69	7.32e-10	2.46e-06	+	5.68	NA	Intergenic	L1MC2|LINE|L1	286862	NR_135680	105370802	Hs.447522	NR_135680	ENSG00000259200	LOC105370802	-	uncharacterized LOC105370802	ncRNA
chr15	46576668	46576882	2.82	3.54	1.35	2.18	0.012	0.236	+	3.54	NA	Intergenic	Intergenic	-607314	NM_001198999	80031	Hs.511265	NM_020858	ENSG00000137872	SEMA6D	-	semaphorin 6D	protein-coding
chr15	47320832	47321366	3.87	4.74	1.35	3.39	0.000416	0.0407	+	4.74	NA	intron (NM_001198999, intron 1 of 19)	intron (NM_001198999, intron 1 of 19)	137010	NM_001198999	80031	Hs.511265	NM_020858	ENSG00000137872	SEMA6D	-	semaphorin 6D	protein-coding
chr15	48384665	48384916	2.92	3.68	1.18	2.5	0.0241	0.315	+	3.68	NA	Intergenic	Intergenic	52594	NM_001948	1854	Hs.527980	NM_001948	ENSG00000128951	DUT	dUTPase	deoxyuridine triphosphatase	protein-coding
chr15	48577520	48577806	3.14	3.83	1.78	2.05	0.0163	0.271	+	3.83	NA	intron (NM_000138, intron 6 of 65)	intron (NM_000138, intron 6 of 65)	68125	NM_000138	2200	Hs.591133	NM_000138	ENSG00000166147	FBN1	ACMICD|ECTOL1|FBN|GPHYSD2|MASS|MFLS|MFS1|OCTD|SGS|SSKS|WMS|WMS2	fibrillin 1	protein-coding
chr15	49018449	49018723	3.03	3.79	1.36	2.43	0.00306	0.124	+	3.79	NA	intron (NM_014701, intron 7 of 16)	intron (NM_014701, intron 7 of 16)	27860	NM_014701	9728	Hs.9997	NM_014701	ENSG00000138593	SECISBP2L	SBP2L|SLAN	SECIS binding protein 2 like	protein-coding
chr15	50140216	50140619	4.92	5.72	2.94	2.78	3.3e-08	5.18e-05	+	5.72	NA	Intergenic	Intergenic	-21185	NR_073596	79895	Hs.511311	NM_024837	ENSG00000104043	ATP8B4	ATPIM	ATPase phospholipid transporting 8B4 (putative)	protein-coding
chr15	55370389	55370702	4.57	5.3	3	2.3	0.000123	0.0193	+	5.3	NA	intron (NM_001204450, intron 6 of 8)	AluSx1|SINE|Alu	2488	NR_030358	693213	.	NR_030358	ENSG00000283891	MIR628	MIRN628|hsa-mir-628|mir-628	microRNA 628	ncRNA
chr15	60932494	60932935	5.06	5.85	3.2	2.65	1.69e-05	0.00518	+	5.85	NA	intron (NM_134261, intron 1 of 10)	AmnSINE1|SINE|5S-Deu-L2	251146	NR_120319	100996876	Hs.511626	NR_120318	.	RORA-AS2	-	RORA antisense RNA 2	ncRNA
chr15	60983452	60983796	4.57	5.29	3.09	2.19	5.18e-06	0.00221	+	5.29	NA	intron (NM_134261, intron 1 of 10)	MER4D1|LTR|ERV1	245678	NM_134261	6095	Hs.560343	NM_002943	ENSG00000069667	RORA	IDDECA|NR1F1|ROR1|ROR2|ROR3|RZR-ALPHA|RZRA	RAR related orphan receptor A	protein-coding
chr15	62953108	62953399	3.53	4.26	2	2.26	0.00558	0.166	+	4.26	NA	Intergenic	CpG	-89493	NM_001018020	7168	Hs.133892	NM_000366	ENSG00000140416	TPM1	C15orf13|CMD1Y|CMH3|HEL-S-265|HTM-alpha|LVNC9|TMSA	tropomyosin 1	protein-coding
chr15	62959698	62960096	3.47	4.23	1.76	2.47	0.00187	0.0953	+	4.23	NA	Intergenic	Intergenic	-82850	NM_001018020	7168	Hs.133892	NM_000366	ENSG00000140416	TPM1	C15orf13|CMD1Y|CMH3|HEL-S-265|HTM-alpha|LVNC9|TMSA	tropomyosin 1	protein-coding
chr15	64051440	64052020	4.5	1.98	5.37	-3.38	0.000183	0.0245	+	1.98	NA	Intergenic	Intergenic	-5245	NM_014326	23604	Hs.237886	NM_014326	ENSG00000035664	DAPK2	DRP-1|DRP1	death associated protein kinase 2	protein-coding
chr15	70831381	70831699	3.78	4.55	1.99	2.56	7.28e-05	0.0137	+	4.55	NA	3' UTR (NM_001286679, exon 3 of 3)	3' UTR (NM_001286679, exon 3 of 3)	-21699	NM_001284357	54839	Hs.12692	NM_017691	ENSG00000137821	LRRC49	PGs4	leucine rich repeat containing 49	protein-coding
chr15	72857597	72857971	4.56	2.27	5.4	-3.13	0.000135	0.0202	+	2.27	NA	Intergenic	MLT1F2|LTR|ERVL-MaLR	-74026	NM_001365223	83440	Hs.562587	NM_031284	ENSG00000159322	ADPGK	2610017G09Rik|ADP-GK	ADP dependent glucokinase	protein-coding
chr15	85238969	85239175	2.75	3.48	1.18	2.3	0.0106	0.223	+	3.48	NA	Intergenic	MER5A|DNA|hAT-Charlie	-1279	NM_001310153	100133220	Hs.454625	NM_001310153	.	GOLGA6L3	-	golgin A6 family like 3	protein-coding
chr15	85433897	85434242	3.91	4.69	2.08	2.61	0.00492	0.157	+	4.69	NA	intron (NM_007200, intron 1 of 36)	L1PA2|LINE|L1	53467	NM_006738	11214	Hs.459211	NM_006738	ENSG00000170776	AKAP13	AKAP-13|AKAP-Lbc|ARHGEF13|BRX|HA-3|Ht31|LBC|PRKA13|PROTO-LB|PROTO-LBC|c-lbc|p47	A-kinase anchoring protein 13	protein-coding
chr15	89429074	89429301	3.75	4.44	2.36	2.08	0.00185	0.0945	+	4.44	NA	Intergenic	Intergenic	29017	NR_160724	105371031	.	NR_160724	.	LOC105371031	-	uncharacterized LOC105371031	ncRNA
chr15	89695767	89696139	4.7	3.07	5.45	-2.38	2.95e-06	0.00147	+	3.07	NA	intron (NM_001284395, intron 1 of 16)	AluSz6|SINE|Alu	5142	NM_020212	56964	Hs.177557	NM_020212	ENSG00000140527	WDR93	-	WD repeat domain 93	protein-coding
chr15	90770438	90770723	3.94	4.71	2.19	2.52	6.65e-05	0.013	+	4.71	NA	intron (NM_001287246, intron 13 of 22)	L2b|LINE|L2	53235	NM_001287248	641	Hs.725208	NM_000057	ENSG00000197299	BLM	BS|MGRISCE1|RECQ2|RECQL2|RECQL3	BLM RecQ like helicase	protein-coding
chr15	91660502	91660752	2.94	3.71	1.18	2.53	0.00347	0.132	+	3.71	NA	Intergenic	Intergenic	-193081	NM_001145044	28232	Hs.311187	NM_013272	ENSG00000176463	SLCO3A1	OATP-D|OATP-RP3|OATP3A1|OATPD|OATPRP3|SLC21A11	solute carrier organic anion transporter family member 3A1	protein-coding
chr15	91952609	91952865	3.7	4.48	1.88	2.6	0.00239	0.108	+	4.48	NA	intron (NR_135775, intron 2 of 10)	intron (NR_135775, intron 2 of 10)	98433	NR_135775	28232	Hs.311187	NM_013272	ENSG00000176463	SLCO3A1	OATP-D|OATP-RP3|OATP3A1|OATPD|OATPRP3|SLC21A11	solute carrier organic anion transporter family member 3A1	protein-coding
chr15	95247089	95247426	4.11	4.79	2.77	2.03	0.0199	0.294	+	4.79	NA	Intergenic	Intergenic	79842	NR_034095	400456	Hs.536404	NR_034095	ENSG00000248441	LINC01197	-	long intergenic non-protein coding RNA 1197	ncRNA
chr15	95295923	95296264	3.4	4.28	0.77	3.51	0.000429	0.0413	+	4.28	NA	intron (NR_034095, intron 1 of 3)	intron (NR_034095, intron 1 of 3)	31006	NR_034095	400456	Hs.536404	NR_034095	ENSG00000248441	LINC01197	-	long intergenic non-protein coding RNA 1197	ncRNA
chr15	96390162	96390460	3.19	3.93	1.64	2.28	0.0068	0.182	+	3.93	NA	Intergenic	Intergenic	56546	NM_001145157	7026	Hs.347991	NM_021005	ENSG00000185551	NR2F2	ARP-1|ARP1|CHTD4|COUPTF2|COUPTFB|COUPTFII|NF-E3|SVP40|TFCOUP2	nuclear receptor subfamily 2 group F member 2	protein-coding
chr15	97410854	97411320	4.67	2.79	5.46	-2.67	0.000134	0.0202	+	2.79	NA	intron (NR_120324, intron 3 of 4)	intron (NR_120324, intron 3 of 4)	110724	NR_120324	101927286	Hs.611279	NR_120324	ENSG00000259664	LINC02254	-	long intergenic non-protein coding RNA 2254	ncRNA
chr15	97473656	97474018	5.07	2.73	5.92	-3.19	3.83e-07	0.00031	+	2.73	NA	intron (NR_120324, intron 2 of 4)	intron (NR_120324, intron 2 of 4)	47974	NR_120324	101927286	Hs.611279	NR_120324	ENSG00000259664	LINC02254	-	long intergenic non-protein coding RNA 2254	ncRNA
chr15	101922271	101922526	2.96	1.42	3.69	-2.27	0.0105	0.223	+	1.42	NA	exon (NM_001004195, exon 1 of 1)	exon (NM_001004195, exon 1 of 1)	660	NM_001004195	26682	Hs.554420	NM_001004195	ENSG00000177693	OR4F4	OLA-7501|OR4F18	olfactory receptor family 4 subfamily F member 4	protein-coding
chr16	2639124	2639386	4.23	4.99	2.51	2.48	0.00246	0.11	+	4.99	NA	non-coding (NR_024492, exon 1 of 1)	non-coding (NR_024492, exon 1 of 1)	273	NR_024492	645644	Hs.597810	NR_024492	.	FLJ42627	-	uncharacterized LOC645644	ncRNA
chr16	3655753	3656763	7.15	5.65	7.87	-2.22	0.0145	0.257	+	5.65	NA	intron (NM_001351825, intron 5 of 9)	intron (NM_001351825, intron 5 of 9)	1554	NM_001351825	1773	Hs.629638	NM_005223	ENSG00000213918	DNASE1	DNL1|DRNI	deoxyribonuclease 1	protein-coding
chr16	3992335	3992702	4.02	4.88	1.64	3.24	9.46e-05	0.0162	+	4.88	NA	intron (NM_001116, intron 4 of 10)	intron (NM_001116, intron 4 of 10)	-42075	NR_120311	102724927	Hs.364739	NR_120311	ENSG00000262185	LOC102724927	-	uncharacterized LOC102724927	ncRNA
chr16	5738598	5738867	3.32	4.17	0.99	3.18	0.00415	0.145	+	4.17	NA	Intergenic	Intergenic	106266	NR_107032	102465867	.	NR_107032	ENSG00000273648	MIR8065	hsa-mir-8065	microRNA 8065	ncRNA
chr16	5851471	5851980	4.43	5.28	2.09	3.19	0.000599	0.0498	+	5.28	NA	Intergenic	L1P1|LINE|L1	-167298	NM_018723	54715	Hs.459842	NM_018723	ENSG00000078328	RBFOX1	2BP1|A2BP1|FOX-1|FOX1|HRNBP1	RNA binding fox-1 homolog 1	protein-coding
chr16	5860606	5860892	3.65	4.42	1.88	2.54	0.0042	0.146	+	4.42	NA	Intergenic	Intergenic	-158275	NM_018723	54715	Hs.459842	NM_018723	ENSG00000078328	RBFOX1	2BP1|A2BP1|FOX-1|FOX1|HRNBP1	RNA binding fox-1 homolog 1	protein-coding
chr16	5916741	5917175	4.36	5.22	1.99	3.23	0.0229	0.31	+	5.22	NA	Intergenic	Intergenic	-102066	NM_018723	54715	Hs.459842	NM_018723	ENSG00000078328	RBFOX1	2BP1|A2BP1|FOX-1|FOX1|HRNBP1	RNA binding fox-1 homolog 1	protein-coding
chr16	5918543	5919105	5.91	6.81	3.04	3.77	0.00338	0.13	+	6.81	NA	Intergenic	L2b|LINE|L2	-100200	NM_018723	54715	Hs.459842	NM_018723	ENSG00000078328	RBFOX1	2BP1|A2BP1|FOX-1|FOX1|HRNBP1	RNA binding fox-1 homolog 1	protein-coding
chr16	10048835	10049486	5.26	5.96	3.83	2.12	1.56e-05	0.00483	+	5.96	NA	intron (NM_001134408, intron 2 of 13)	intron (NM_001134408, intron 2 of 13)	132906	NM_001134408	2903	Hs.411472	NM_000833	ENSG00000183454	GRIN2A	EPND|FESD|GluN2A|LKS|NMDAR2A|NR2A	glutamate ionotropic receptor NMDA type subunit 2A	protein-coding
chr16	19662344	19663132	6.31	4.52	7.08	-2.57	0.0124	0.241	+	4.52	NA	intron (NM_001300743, intron 23 of 27)	LTR22B1|LTR|ERVK	-53718	NM_153208	124152	Hs.460217	NM_153208	ENSG00000174628	IQCK	-	IQ motif containing K	protein-coding
chr16	22816497	22816873	3.85	4.64	2	2.64	0.000703	0.0547	+	4.64	NA	intron (NM_006043, intron 1 of 1)	intron (NM_006043, intron 1 of 1)	2523	NM_006043	9956	Hs.115830	NM_006043	ENSG00000122254	HS3ST2	30ST2|3OST2	heparan sulfate-glucosamine 3-sulfotransferase 2	protein-coding
chr16	32865309	32865662	4.78	5.72	1.19	4.53	2.13e-07	0.0002	+	5.72	NA	Intergenic	Intergenic	19656	NR_003083	386757	Hs.433146	NM_198857	ENSG00000214617	SLC6A10P	CT-2|CT2|SLC6A10|SLC6A10pA	solute carrier family 6 member 10, pseudogene	pseudo
chr16	47377267	47377501	3.35	4.06	1.88	2.18	0.00221	0.104	+	4.06	NA	intron (NM_030790, intron 6 of 17)	intron (NM_030790, intron 6 of 17)	83679	NM_030790	81533	Hs.42217	NM_030790	ENSG00000129636	ITFG1	2310047C21Rik|CDA08|LNKN-1|TIP	integrin alpha FG-GAP repeat containing 1	protein-coding
chr16	48129995	48130294	4.28	4.98	2.84	2.14	0.00233	0.107	+	4.98	NA	intron (NM_033226, intron 8 of 28)	intron (NM_033226, intron 8 of 28)	16625	NM_033226	94160	Hs.410111	NM_033226	ENSG00000140798	ABCC12	MRP9	ATP binding cassette subfamily C member 12	protein-coding
chr16	51606097	51606420	3.41	4.23	1.36	2.87	0.00149	0.084	+	4.23	NA	Intergenic	LTR16A1|LTR|ERVL	-156260	NR_110916	101927364	Hs.133120	NR_110916	ENSG00000260057	LINC01571	-	long intergenic non-protein coding RNA 1571	ncRNA
chr16	54657305	54657800	7.99	8.7	6.52	2.17	0.0429	0.395	+	8.7	NA	Intergenic	Intergenic	190680	NR_134971	101927480	Hs.499208	NR_134971	ENSG00000245694	LOC101927480	-	uncharacterized LOC101927480	ncRNA
chr16	54673285	54673757	6.63	7.34	5.19	2.15	0.0326	0.357	+	7.34	NA	Intergenic	Intergenic	174712	NR_134971	101927480	Hs.499208	NR_134971	ENSG00000245694	LOC101927480	-	uncharacterized LOC101927480	ncRNA
chr16	55778697	55779064	5.91	6.65	4.33	2.32	3.36e-05	0.00821	+	6.65	NA	Intergenic	Intergenic	18282	NR_003276	51716	Hs.721645	NM_016280	ENSG00000228695	CES1P1	CES1A2|CES1A3|CES4|CESR|PCE-3	carboxylesterase 1 pseudogene 1	pseudo
chr16	58620446	58620712	3.55	4.24	2.19	2.05	0.00602	0.172	+	4.24	NA	intron (NM_206999, intron 1 of 30)	AluSx1|SINE|Alu	9247	NM_206999	23019	Hs.460923	NM_016284	ENSG00000125107	CNOT1	AD-005|CDC39|NOT1|NOT1H	CCR4-NOT transcription complex subunit 1	protein-coding
chr16	58777358	58777550	2.65	0.84	3.43	-2.59	0.0067	0.18	+	0.84	NA	Intergenic	Intergenic	-43138	NM_001286220	2806	Hs.599470	NM_002080	ENSG00000125166	GOT2	KAT4|KATIV|KYAT4|mitAAT	glutamic-oxaloacetic transaminase 2	protein-coding
chr16	69890542	69890828	3.92	4.65	2.36	2.29	0.00105	0.0685	+	4.65	NA	intron (NM_001270453, intron 5 of 20)	intron (NM_001270453, intron 5 of 20)	-34354	NM_199424	11060	Hs.408458	NM_007014	ENSG00000198373	WWP2	AIP2|WWp2-like	WW domain containing E3 ubiquitin protein ligase 2	protein-coding
chr16	72015178	72015559	5.01	5.7	3.65	2.04	3.67e-05	0.00875	+	5.7	NA	intron (NM_001361, intron 3 of 8)	intron (NM_001361, intron 3 of 8)	6625	NM_001361	1723	Hs.654427	NM_001361	ENSG00000102967	DHODH	DHOdehase|POADS|URA1	dihydroorotate dehydrogenase (quinone)	protein-coding
chr16	77172254	77172566	3.29	3.99	1.89	2.09	0.00333	0.129	+	3.99	NA	Intergenic	Intergenic	-18780	NM_001286639	22879	Hs.513743	NM_014940	ENSG00000103111	MON1B	HSRG1|SAND2|SRG1	MON1 homolog B, secretory trafficking associated	protein-coding
chr16	78200582	78200912	4.48	5.19	3.04	2.15	0.000942	0.0649	+	5.19	NA	intron (NM_001291997, intron 4 of 7)	intron (NM_001291997, intron 4 of 7)	101093	NR_120436	51741	Hs.461453	NM_016373	ENSG00000186153	WWOX	D16S432E|EIEE28|FOR|FRA16D|HHCMA56|PRO0128|SCAR12|SDR41C1|WOX1	WW domain containing oxidoreductase	protein-coding
chr16	80299067	80299681	4.65	5.42	2.89	2.53	3.41e-05	0.00831	+	5.42	NA	intron (NR_120307, intron 2 of 5)	intron (NR_120307, intron 2 of 5)	-241360	NM_001305017	83657	Hs.98849	NM_130897	ENSG00000168589	DYNLRB2	DNCL2B|DNLC2B|ROBLD2	dynein light chain roadblock-type 2	protein-coding
chr16	81431290	81431515	3.13	3.93	1.19	2.74	0.00073	0.0559	+	3.93	NA	Intergenic	Intergenic	-13767	NM_198390	80790	Hs.594095	NM_030629	ENSG00000153815	CMIP	TCMIP	c-Maf inducing protein	protein-coding
chr16	81899486	81900333	5.78	6.51	4.24	2.27	1.37e-05	0.00438	+	6.51	NA	intron (NM_002661, intron 13 of 32)	Tigger17a|DNA|TcMar-Tigger	111560	NM_145168	93517	Hs.87779	NM_145168	ENSG00000184860	SDR42E1	HSPC105	short chain dehydrogenase/reductase family 42E, member 1	protein-coding
chr16	81928930	81929440	4.84	5.56	3.36	2.2	0.000753	0.057	+	5.56	NA	intron (NM_002661, intron 24 of 32)	intron (NM_002661, intron 24 of 32)	82285	NM_145168	93517	Hs.87779	NM_145168	ENSG00000184860	SDR42E1	HSPC105	short chain dehydrogenase/reductase family 42E, member 1	protein-coding
chr16	84138778	84139023	3.23	3.96	1.66	2.31	0.00509	0.159	+	3.96	NA	intron (NM_031463, intron 1 of 5)	intron (NM_031463, intron 1 of 5)	6276	NM_031463	83693	Hs.555992	NM_031463	ENSG00000103160	HSDL1	SDR12C3	hydroxysteroid dehydrogenase like 1	protein-coding
chr16	86844771	86845069	3	3.72	1.5	2.21	0.0127	0.243	+	3.72	NA	Intergenic	Intergenic	122829	NR_135183	102724344	Hs.585769	NR_135182	ENSG00000261175	LINC02188	-	long intergenic non-protein coding RNA 2188	ncRNA
chr16	89960881	89961525	7.4	5.62	8.17	-2.55	0.0457	0.405	+	5.62	NA	intron (NM_207514, intron 7 of 12)	intron (NM_207514, intron 7 of 12)	7826	NR_145807	109623464	.	NR_145807	.	SNORA119	-	small nucleolar RNA, H/ACA box 119	snoRNA
chr17	233483	234558	6.57	7.26	5.21	2.05	0.000135	0.0202	+	7.26	NA	intron (NM_006987, intron 7 of 9).2	intron (NM_006987, intron 7 of 9).2	-46770	NR_104420	100506371	.	NR_104420	.	LINC02091	-	long intergenic non-protein coding RNA 2091	ncRNA
chr17	5240863	5241417	5.85	6.56	4.35	2.21	0.000119	0.0189	+	6.56	NA	Intergenic	LTR7C|LTR|ERV1	-6280	NM_001271842	388325	Hs.462080	NM_207103	ENSG00000161929	SCIMP	C17orf87|UNQ5783	SLP adaptor and CSK interacting membrane protein	protein-coding
chr17	5781613	5781861	4.29	2.86	4.99	-2.13	0.00755	0.191	+	2.86	NA	intron (NR_040000, intron 1 of 3)	intron (NR_040000, intron 1 of 3)	9503	NR_040000	339166	Hs.736088	NR_040000	ENSG00000284837	LOC339166	-	uncharacterized LOC339166	ncRNA
chr17	6494299	6494846	5.14	5.84	3.77	2.07	5.61e-06	0.00231	+	5.84	NA	intron (NM_031220, intron 4 of 19)	L1ME4b|LINE|L1	50118	NM_019013	54478	Hs.592116	NM_019013	ENSG00000129195	PIMREG	CATS|FAM64A|RCS1	PICALM interacting mitotic regulator	protein-coding
chr17	6807977	6808283	3.5	4.18	2.18	2	0.00591	0.17	+	4.18	NA	intron (NM_053285, intron 6 of 7)	L1PA4|LINE|L1	23599	NM_053285	83659	Hs.462108	NM_053285	ENSG00000167858	TEKT1	-	tektin 1	protein-coding
chr17	10477560	10478237	6.16	4.78	6.85	-2.07	0.000151	0.0217	+	4.78	NA	intron (NR_125367, intron 2 of 10)	intron (NR_125367, intron 2 of 10)	-8340	NM_017533	4622	Hs.711141	NM_017533	ENSG00000264424	MYH4	MYH2B|MyHC-2B|MyHC-IIb	myosin heavy chain 4	protein-coding
chr17	11137039	11137229	2.54	3.32	0.76	2.56	0.0208	0.299	+	3.32	NA	Intergenic	Intergenic	-104079	NM_001173462	388336	Hs.592124	NM_175903	ENSG00000188803	SHISA6	-	shisa family member 6	protein-coding
chr17	11142287	11142603	3.62	4.47	1.35	3.11	5.18e-05	0.011	+	4.47	NA	Intergenic	Intergenic	-98768	NM_001173462	388336	Hs.592124	NM_175903	ENSG00000188803	SHISA6	-	shisa family member 6	protein-coding
chr17	11182419	11182857	4.17	5.01	1.88	3.13	0.000794	0.0586	+	5.01	NA	Intergenic	Intergenic	-58575	NM_001173462	388336	Hs.592124	NM_175903	ENSG00000188803	SHISA6	-	shisa family member 6	protein-coding
chr17	14672905	14673230	3.15	4.07	-0.23	4.3	0.000518	0.0461	+	4.07	NA	Intergenic	Intergenic	-341737	NR_135638	101928475	Hs.638944	NR_135638	ENSG00000232058	LOC101928475	-	uncharacterized LOC101928475	ncRNA
chr17	14699745	14700217	5.65	6.45	3.69	2.76	0.0204	0.297	+	6.45	NA	Intergenic	Intergenic	-314824	NR_135638	101928475	Hs.638944	NR_135638	ENSG00000232058	LOC101928475	-	uncharacterized LOC101928475	ncRNA
chr17	15038595	15039071	5.26	6.01	3.65	2.36	0.000625	0.0508	+	6.01	NA	intron (NR_135638, intron 1 of 1)	MIRc|SINE|MIR	7858	NR_033371	94150	Hs.147654	NR_033371	ENSG00000259944	CDRT7	LINC00025|NCRNA00025	CMT1A duplicated region transcript 7	ncRNA
chr17	15547457	15547746	4.25	4.93	2.9	2.04	0.000253	0.0302	+	4.93	NA	intron (NR_037924, intron 2 of 5)	intron (NR_037924, intron 2 of 5)	15881	NM_001204478	100533496	Hs.164595	NM_001204478	ENSG00000259024	TVP23C-CDRT4	FAM18B2|FAM18B2-CDRT4|TVP23C	TVP23C-CDRT4 readthrough	protein-coding
chr17	19076524	19076784	2.62	-0.16	3.51	-3.67	0.000869	0.0615	+	-0.16	NA	Intergenic	Intergenic	-12518	NR_003271	26851	.	NR_003271	ENSG00000265185	SNORD3B-1	RNU3A1|U3a|U3b1|U3b2	small nucleolar RNA, C/D box 3B-1	snoRNA
chr17	19106131	19106388	3	-0.16	3.92	-4.08	0.000139	0.0205	+	-0.16	NA	Intergenic	MLT1K|LTR|ERVL-MaLR	6376	NR_006882	780854	.	NR_006882	ENSG00000281000	SNORD3D	RNU3-4|U3-4	small nucleolar RNA, C/D box 3D	snoRNA
chr17	20087533	20087858	4.07	4.82	2.42	2.4	0.000359	0.0373	+	4.82	NA	intron (NM_001033553, intron 1 of 14)	L2a|LINE|L2	674	NM_152904	92521	Hs.431045	NM_152904	ENSG00000128487	SPECC1	CYTSB|HCMOGT-1|HCMOGT1|NSP	sperm antigen with calponin homology and coiled-coil domains 1	protein-coding
chr17	20241976	20242178	2.89	3.65	1.19	2.47	0.00439	0.148	+	3.65	NA	intron (NM_001033553, intron 7 of 14)	intron (NM_001033553, intron 7 of 14)	-79097	NR_023380	348254	Hs.462475	NR_023380	.	CCDC144CP	CCDC144C	coiled-coil domain containing 144C, pseudogene	pseudo
chr17	20492022	20492342	4.13	4.84	2.64	2.2	0.00972	0.215	+	4.84	NA	Intergenic	Intergenic	12316	NR_029393	644945	Hs.572477	NR_029393	ENSG00000214822	KRT16P3	KERSMCR	keratin 16 pseudogene 3	pseudo
chr17	21132476	21132764	3.04	3.73	1.64	2.09	0.00749	0.19	+	3.73	NA	intron (NM_015510, intron 1 of 6)	MER57B2|LTR|ERV1	5692	NM_015510	25979	Hs.386989	NM_015510	ENSG00000109016	DHRS7B	CGI-93|SDR32C1	dehydrogenase/reductase 7B	protein-coding
chr17	31002114	31002357	3.64	4.41	1.89	2.52	0.000202	0.026	+	4.41	NA	Intergenic	MIRb|SINE|MIR	-6048	NM_001350575	107984974	Hs.558901	NM_001350575	.	LOC107984974	-	uncharacterized LOC107984974	protein-coding
chr17	32186219	32186472	3.16	1.42	3.93	-2.51	0.00526	0.162	+	1.42	NA	intron (NM_001033566, intron 8 of 19)	L1M3|LINE|L1	-34775	NR_002222	503640	Hs.631752	NR_002222	.	ARGFXP2	-	arginine-fifty homeobox pseudogene 2	pseudo
chr17	33964396	33964719	3.89	4.65	2.19	2.46	0.000315	0.0349	+	4.65	NA	intron (NM_001094, intron 1 of 9)	intron (NM_001094, intron 1 of 9)	192248	NM_001094	40	Hs.368417	NM_001094	ENSG00000108684	ASIC2	ACCN|ACCN1|ASIC2a|BNC1|BNaC1|MDEG|hBNaC1	acid sensing ion channel subunit 2	protein-coding
chr17	35283880	35284063	2.56	3.37	0.51	2.86	0.00454	0.151	+	3.37	NA	Intergenic	ERVL-int|LTR|ERVL	40900	NM_144975	162394	Hs.585792	NM_144975	ENSG00000166750	SLFN5	-	schlafen family member 5	protein-coding
chr17	46813899	46814290	4.55	2.95	5.29	-2.33	0.000323	0.0352	+	2.95	NA	intron (NM_030753, intron 1 of 4).3	intron (NM_030753, intron 1 of 4).3	4597	NM_030753	7473	Hs.445884	NM_030753	ENSG00000108379	WNT3	INT4|TETAMS	Wnt family member 3	protein-coding
chr17	52917730	52918085	3.35	4.15	1.37	2.79	0.00209	0.101	+	4.15	NA	Intergenic	THE1B|LTR|ERVL-MaLR	55787	NR_146899	105371831	Hs.97791	NR_146899	ENSG00000226364	LINC02089	-	long intergenic non-protein coding RNA 2089	ncRNA
chr17	54964591	54964828	4.11	0.64	5.04	-4.4	2.5e-05	0.00689	+	0.64	NA	exon (NM_004375, exon 2 of 4)	exon (NM_004375, exon 2 of 4)	3944	NR_135677	1353	Hs.591171	NM_004375	ENSG00000166260	COX11	COX11P	cytochrome c oxidase copper chaperone COX11	protein-coding
chr17	55788242	55788563	3.9	4.68	2.09	2.58	0.000133	0.0201	+	4.68	NA	intron (NM_001330378, intron 5 of 5)	intron (NM_001330378, intron 5 of 5)	37298	NM_001102402	58488	Hs.285218	NM_021213	ENSG00000141179	PCTP	PC-TP|STARD2	phosphatidylcholine transfer protein	protein-coding
chr17	55982541	55982760	2.86	3.64	1.01	2.64	0.00377	0.138	+	3.64	NA	Intergenic	MLT1L|LTR|ERVL-MaLR	-170824	NM_001365758	162282	Hs.673040	NM_153228	ENSG00000153930	ANKFN1	-	ankyrin repeat and fibronectin type III domain containing 1	protein-coding
chr17	56203460	56203804	4.14	4.86	2.65	2.21	0.00111	0.0708	+	4.86	NA	intron (NM_001365758, intron 2 of 20)	intron (NM_001365758, intron 2 of 20)	50157	NM_001370326	162282	Hs.673040	NM_153228	ENSG00000153930	ANKFN1	-	ankyrin repeat and fibronectin type III domain containing 1	protein-coding
chr17	56288705	56289037	3.91	4.75	1.66	3.09	1.88e-05	0.00565	+	4.75	NA	intron (NM_001370326, intron 3 of 20)	L2|LINE|L2	135396	NM_001370326	162282	Hs.673040	NM_153228	ENSG00000153930	ANKFN1	-	ankyrin repeat and fibronectin type III domain containing 1	protein-coding
chr17	56398215	56398628	4.72	5.45	3.15	2.3	2.59e-05	0.00704	+	5.45	NA	intron (NM_001370326, intron 8 of 20)	MIR3|SINE|MIR	-195277	NM_005450	9241	Hs.248201	NM_005450	ENSG00000183691	NOG	SYM1|SYNS1|SYNS1A	noggin	protein-coding
chr17	56440392	56440683	3.62	4.57	-0.23	4.8	1.63e-06	0.000954	+	4.57	NA	intron (NM_001370326, intron 9 of 20)	intron (NM_001370326, intron 9 of 20)	-153161	NM_005450	9241	Hs.248201	NM_005450	ENSG00000183691	NOG	SYM1|SYNS1|SYNS1A	noggin	protein-coding
chr17	56475609	56476107	4.42	5.21	2.51	2.71	4.43e-06	0.00198	+	5.21	NA	intron (NM_001370326, intron 15 of 20)	MSTA|LTR|ERVL-MaLR	-117841	NM_005450	9241	Hs.248201	NM_005450	ENSG00000183691	NOG	SYM1|SYNS1|SYNS1A	noggin	protein-coding
chr17	59855669	59856022	5.76	6.47	4.3	2.17	8.06e-06	0.003	+	6.47	NA	Intergenic	Intergenic	14580	NR_029493	406991	Hs.444569	NR_029493	ENSG00000284190	MIR21	MIRN21|hsa-mir-21|miR-21|miRNA21	microRNA 21	ncRNA
chr17	63214152	63214430	3.18	3.93	1.52	2.42	0.00287	0.12	+	3.93	NA	intron (NM_025185, intron 6 of 25)	intron (NM_025185, intron 6 of 25)	225976	NM_001330421	1534	Hs.355264	NM_001915	ENSG00000008283	CYB561	CYB561A1|FRRS2|ORTHYP2	cytochrome b561	protein-coding
chr17	67460050	67460400	4.03	4.79	2.28	2.51	0.000693	0.0542	+	4.79	NA	intron (NM_181671, intron 1 of 9)	intron (NM_181671, intron 1 of 9)	-11264	NR_037517	100500895	.	NR_037517	ENSG00000207688	MIR548AA2	-	microRNA 548aa-2	ncRNA
chr17	68029619	68029862	3.49	4.19	2.1	2.09	0.00402	0.143	+	4.19	NA	Intergenic	ERVL-E-int|LTR|ERVL	-5994	NM_002266	3838	Hs.594238	NM_002266	ENSG00000182481	KPNA2	IPOA1|QIP2|RCH1|SRP1-alpha|SRP1alpha	karyopherin subunit alpha 2	protein-coding
chr17	68315016	68315469	4.35	5.06	2.89	2.17	0.0001	0.0167	+	5.06	NA	intron (NM_001352899, intron 2 of 12)	intron (NM_001352899, intron 2 of 12)	23108	NM_001352901	22901	Hs.437249	NM_014960	ENSG00000141337	ARSG	USH4	arylsulfatase G	protein-coding
chr17	68584959	68585310	3.88	4.62	2.28	2.34	0.000585	0.049	+	4.62	NA	intron (NM_017565, intron 1 of 10)	L4_A_Mam|LINE|RTE-X	16232	NM_001243746	54757	Hs.268874	NM_017565	ENSG00000108950	FAM20A	AI1G|AIGFS|FP2747	FAM20A golgi associated secretory pathway pseudokinase	protein-coding
chr17	70819052	70819587	4.47	5.18	2.99	2.19	3.48e-05	0.00841	+	5.18	NA	Intergenic	HERVL-int|LTR|ERVL	382859	NR_104152	101928165	Hs.407613	NR_104152	ENSG00000260785	CASC17	LINC00600	cancer susceptibility 17	ncRNA
chr17	71196087	71196621	6.89	7.61	5.36	2.25	0.0491	0.415	+	7.61	NA	intron (NR_104152, intron 1 of 3)	L1PA15|LINE|L1	5825	NR_104152	101928165	Hs.407613	NR_104152	ENSG00000260785	CASC17	LINC00600	cancer susceptibility 17	ncRNA
chr17	72984623	72985298	6.8	7.5	5.42	2.08	5.78e-09	1.32e-05	+	7.5	NA	intron (NM_001352692, intron 4 of 9)	intron (NM_001352692, intron 4 of 9)	107727	NM_001352693	201266	Hs.221127	NM_139177	ENSG00000133195	SLC39A11	C17orf26|ZIP-11|ZIP11	solute carrier family 39 member 11	protein-coding
chr17	74549585	74549884	3.85	4.7	1.51	3.19	0.000875	0.0619	+	4.7	NA	Intergenic	Intergenic	-3620	NM_006678	10871	Hs.2605	NM_006678	ENSG00000167850	CD300C	CLM-6|CMRF-35|CMRF-35A|CMRF35|CMRF35-A1|CMRF35A|CMRF35A1|IGSF16|LIR	CD300c molecule	protein-coding
chr17	80743380	80743853	4.25	2.82	4.96	-2.14	0.00108	0.0698	+	2.82	NA	intron (NM_020761, intron 5 of 33)	intron (NM_020761, intron 5 of 33)	62015	NR_110852	101928855	Hs.670692	NR_110852	ENSG00000262833	LOC101928855	-	uncharacterized LOC101928855	ncRNA
chr18	2411448	2411711	3.15	3.9	1.52	2.38	0.00337	0.13	+	3.9	NA	Intergenic	MLT2D|LTR|ERVL	159925	NM_022840	64863	Hs.126888	NM_022840	ENSG00000101574	METTL4	HsT661	methyltransferase like 4	protein-coding
chr18	5643302	5643665	3.36	0.87	4.22	-3.35	0.00148	0.0839	+	0.87	NA	Intergenic	Intergenic	-14493	NM_001281535	23136	Hs.213394	NM_012307	ENSG00000082397	EPB41L3	4.1B|DAL-1|DAL1	erythrocyte membrane protein band 4.1 like 3	protein-coding
chr18	6243667	6244024	3.3	4.03	1.77	2.26	0.0355	0.368	+	4.03	NA	intron (NM_001365769, intron 6 of 16)	intron (NM_001365769, intron 6 of 16)	-12898	NR_110765	101927150	.	NR_110765	.	L3MBTL4-AS1	-	L3MBTL4 antisense RNA 1	ncRNA
chr18	9428320	9428707	4.59	5.28	3.24	2.04	0.000715	0.0553	+	5.28	NA	Intergenic	Intergenic	-46999	NM_006788	10928	Hs.528993	NM_006788	ENSG00000017797	RALBP1	RIP1|RLIP1|RLIP76	ralA binding protein 1	protein-coding
chr18	10973930	10974190	3.48	4.24	1.77	2.47	0.00394	0.141	+	4.24	NA	intron (NM_022068, intron 3 of 51)	intron (NM_022068, intron 3 of 51)	174702	NM_022068	63895	Hs.436902	NM_022068	ENSG00000154864	PIEZO2	C18orf30|C18orf58|DA3|DA5|DAIPT|FAM38B|FAM38B2|HsT748|HsT771|MWKS	piezo type mechanosensitive ion channel component 2	protein-coding
chr18	11005468	11005995	7.3	8.05	5.67	2.38	0.00979	0.216	+	8.05	NA	intron (NM_022068, intron 2 of 51)	intron (NM_022068, intron 2 of 51)	143030	NM_022068	63895	Hs.436902	NM_022068	ENSG00000154864	PIEZO2	C18orf30|C18orf58|DA3|DA5|DAIPT|FAM38B|FAM38B2|HsT748|HsT771|MWKS	piezo type mechanosensitive ion channel component 2	protein-coding
chr18	11037879	11038206	4.01	4.72	2.57	2.14	0.0036	0.135	+	4.72	NA	intron (NM_022068, intron 2 of 51)	intron (NM_022068, intron 2 of 51)	110719	NM_022068	63895	Hs.436902	NM_022068	ENSG00000154864	PIEZO2	C18orf30|C18orf58|DA3|DA5|DAIPT|FAM38B|FAM38B2|HsT748|HsT771|MWKS	piezo type mechanosensitive ion channel component 2	protein-coding
chr18	12068415	12068739	2.83	0.25	3.7	-3.45	0.00315	0.126	+	0.25	NA	Intergenic	Intergenic	-25266	NM_001277333	342850	Hs.448906	NM_001277333	ENSG00000181626	ANKRD62	DKFZp779B1634	ankyrin repeat domain 62	protein-coding
chr18	12777180	12777968	5.87	6.8	2.51	4.29	4.69e-17	1.85e-12	+	6.8	NA	Intergenic	CpG	-28152	NR_110763	100996324	Hs.333275	NR_110763	.	LINC01882	-	long intergenic non-protein coding RNA 1882	ncRNA
chr18	13632304	13632508	2.8	1.38	3.5	-2.12	0.0181	0.282	+	1.38	NA	intron (NM_001003675, intron 2 of 2)	MER52A|LTR|ERV1	-9352	NM_001276251	753	Hs.697787	NM_004338	ENSG00000168675	LDLRAD4	C18orf1	low density lipoprotein receptor class A domain containing 4	protein-coding
chr18	14233975	14234288	3.09	3.82	1.51	2.31	0.0115	0.232	+	3.82	NA	Intergenic	AluSq2|SINE|Alu	55035	NR_040113	440482	Hs.632352	NM_001029999	.	ANKRD20A5P	ANKRD20A5	ankyrin repeat domain 20 family member A5, pseudogene	pseudo
chr18	14999681	15000561	4.78	1.32	5.72	-4.4	0.0014	0.0807	+	1.32	NA	Intergenic	CpG	-29653	NR_110783	101927642	Hs.711242	NR_110783	ENSG00000264301	LINC01444	-	long intergenic non-protein coding RNA 1444	ncRNA
chr18	22943897	22944133	3.05	3.86	0.99	2.87	0.000648	0.0522	+	3.86	NA	intron (NM_002894, intron 2 of 18)	intron (NM_002894, intron 2 of 18)	10139	NM_203291	5932	Hs.546282	NM_002894	ENSG00000101773	RBBP8	COM1|CTIP|JWDS|RIM|SAE2|SCKL2	RB binding protein 8, endonuclease	protein-coding
chr18	23068763	23069060	3.5	4.26	1.78	2.49	0.000335	0.0358	+	4.26	NA	Intergenic	Intergenic	-65652	NR_023359	91768	Hs.11108	NM_138375	ENSG00000134508	CABLES1	CABL1|CABLES|HsT2563|IK3-1	Cdk5 and Abl enzyme substrate 1	protein-coding
chr18	37292478	37292727	2.87	3.63	1.18	2.44	0.0238	0.313	+	3.63	NA	intron (NM_001353741, intron 3 of 13)	intron (NM_001353741, intron 3 of 13)	18143	NR_134588	105372068	Hs.569903	NR_134588	ENSG00000267202	LOC105372068	-	uncharacterized LOC105372068	ncRNA
chr18	38527014	38527225	3.14	3.89	1.51	2.38	0.00412	0.144	+	3.89	NA	Intergenic	L1MCa|LINE|L1	869985	NR_036202	100422857	.	NR_036202	ENSG00000266530	MIR4318	-	microRNA 4318	ncRNA
chr18	38951646	38951956	3.9	4.62	2.44	2.18	0.00682	0.182	+	4.62	NA	Intergenic	Intergenic	670374	NR_030628	100126323	.	NR_030628	ENSG00000283615	MIR924	MIRN924|hsa-mir-924	microRNA 924	ncRNA
chr18	41492181	41492469	3.01	3.79	1.19	2.6	0.0128	0.243	+	3.79	NA	intron (NR_002838, intron 3 of 5)	L2a|LINE|L2	28352	NR_002838	641516	Hs.116612	NR_002838	ENSG00000267313	KC6	-	keratoconus gene 6	ncRNA
chr18	41681355	41681901	4.47	5.27	2.51	2.76	3.06e-05	0.00778	+	5.27	NA	Intergenic	Intergenic	-160951	NR_002838	641516	Hs.116612	NR_002838	ENSG00000267313	KC6	-	keratoconus gene 6	ncRNA
chr18	43719357	43719741	3.38	4.3	0.19	4.11	0.000172	0.0235	+	4.3	NA	Intergenic	L1PA10|LINE|L1	-442059	NM_020783	6860	Hs.8059	NM_020783	ENSG00000132872	SYT4	HsT1192	synaptotagmin 4	protein-coding
chr18	43800665	43800938	3.29	4.14	0.99	3.15	0.00357	0.134	+	4.14	NA	Intergenic	L1MB8|LINE|L1	-523312	NM_020783	6860	Hs.8059	NM_020783	ENSG00000132872	SYT4	HsT1192	synaptotagmin 4	protein-coding
chr18	43892898	43893717	6.25	6.95	4.84	2.11	9.75e-05	0.0164	+	6.95	NA	Intergenic	Intergenic	-615818	NM_020783	6860	Hs.8059	NM_020783	ENSG00000132872	SYT4	HsT1192	synaptotagmin 4	protein-coding
chr18	43898761	43898995	2.93	3.73	0.99	2.74	0.00208	0.101	+	3.73	NA	Intergenic	L1MC4|LINE|L1	-621388	NM_020783	6860	Hs.8059	NM_020783	ENSG00000132872	SYT4	HsT1192	synaptotagmin 4	protein-coding
chr18	43904388	43904825	4.96	5.66	3.52	2.15	0.000608	0.0502	+	5.66	NA	Intergenic	Intergenic	627090	NR_110792	101927921	Hs.464986	NR_110792	ENSG00000267337	LINC01478	-	long intergenic non-protein coding RNA 1478	ncRNA
chr18	43919477	43919991	5.04	5.82	3.19	2.63	0.000128	0.0196	+	5.82	NA	Intergenic	(TG)n|Simple_repeat|Simple_repeat	611963	NR_110792	101927921	Hs.464986	NR_110792	ENSG00000267337	LINC01478	-	long intergenic non-protein coding RNA 1478	ncRNA
chr18	43961711	43962123	5.3	6.02	3.8	2.21	3.58e-06	0.00167	+	6.02	NA	Intergenic	Intergenic	569780	NR_110792	101927921	Hs.464986	NR_110792	ENSG00000267337	LINC01478	-	long intergenic non-protein coding RNA 1478	ncRNA
chr18	43978203	43978653	4.57	5.4	2.37	3.03	1.16e-05	0.00387	+	5.4	NA	Intergenic	Intergenic	553269	NR_110792	101927921	Hs.464986	NR_110792	ENSG00000267337	LINC01478	-	long intergenic non-protein coding RNA 1478	ncRNA
chr18	46449131	46449344	2.86	3.61	1.19	2.42	0.00523	0.161	+	3.61	NA	intron (NM_152470, intron 4 of 7)	MIR|SINE|MIR	69848	NM_001145473	125336	Hs.345877	NM_144612	ENSG00000167210	LOXHD1	DFNB77|LH2D1	lipoxygenase homology domains 1	protein-coding
chr18	50590387	50590734	3.91	2.47	4.62	-2.15	0.00692	0.183	+	2.47	NA	intron (NM_001292039, intron 1 of 4)	intron (NM_001292039, intron 1 of 4)	30474	NM_001292040	5596	Hs.433728	NM_002747	ENSG00000141639	MAPK4	ERK-4|ERK4|PRKM4|p63-MAPK|p63MAPK	mitogen-activated protein kinase 4	protein-coding
chr18	52156140	52156548	4.77	5.6	2.58	3.03	6.25e-06	0.0025	+	5.6	NA	Intergenic	MIR3|SINE|MIR	-183853	NM_005215	1630	Hs.162025	NM_005215	ENSG00000187323	DCC	CRC18|CRCR1|HGPPS2|IGDCC1|MRMV1|NTN1R1	DCC netrin 1 receptor	protein-coding
chr18	52160617	52161165	5.93	6.77	3.74	3.03	2.75e-08	4.57e-05	+	6.77	NA	Intergenic	Intergenic	-179306	NM_005215	1630	Hs.162025	NM_005215	ENSG00000187323	DCC	CRC18|CRCR1|HGPPS2|IGDCC1|MRMV1|NTN1R1	DCC netrin 1 receptor	protein-coding
chr18	55031992	55032356	3.58	4.45	0.99	3.46	0.000312	0.0347	+	4.45	NA	Intergenic	Intergenic	-72713	NM_025214	80323	Hs.120790	NM_025214	ENSG00000166510	CCDC68	SE57-1	coiled-coil domain containing 68	protein-coding
chr18	55078290	55078647	4.57	5.36	2.71	2.65	0.000286	0.0331	+	5.36	NA	Intergenic	Intergenic	45837	NR_110743	101927229	Hs.638474	NR_110743	ENSG00000267013	LINC01929	-	long intergenic non-protein coding RNA 1929	ncRNA
chr18	55119347	55119815	5.24	6	3.58	2.42	5.76e-06	0.00235	+	6	NA	intron (NR_110743, intron 1 of 2)	L2|LINE|L2	4725	NR_110743	101927229	Hs.638474	NR_110743	ENSG00000267013	LINC01929	-	long intergenic non-protein coding RNA 1929	ncRNA
chr18	55263340	55263652	3.48	4.24	1.77	2.47	0.00212	0.101	+	4.24	NA	intron (NM_001348216, intron 4 of 12)	intron (NM_001348216, intron 4 of 12)	39164	NM_001243236	6925	Hs.605153	NM_003199	ENSG00000196628	TCF4	E2-2|FECD3|ITF-2|ITF2|PTHS|SEF-2|SEF2|SEF2-1|SEF2-1A|SEF2-1B|SEF2-1D|TCF-4|bHLHb19	transcription factor 4	protein-coding
chr18	56199926	56200714	5.37	6.11	3.77	2.34	4.54e-05	0.0102	+	6.11	NA	Intergenic	Intergenic	-9058	NR_148972	642484	.	NR_148972	ENSG00000206129	LOC642484	-	uncharacterized LOC642484	ncRNA
chr18	56257260	56257573	3.82	4.68	1.36	3.33	3.5e-06	0.00164	+	4.68	NA	Intergenic	Intergenic	-66155	NR_148972	642484	.	NR_148972	ENSG00000206129	LOC642484	-	uncharacterized LOC642484	ncRNA
chr18	58137660	58137959	4.26	5.03	2.44	2.6	1.75e-06	0.000997	+	5.03	NA	intron (NM_001144964, intron 1 of 30)	intron (NM_001144964, intron 1 of 30)	-11510	NM_001144969	23327	Hs.185677	NM_015277	ENSG00000049759	NEDD4L	NEDD4-2|NEDD4.2|PVNH7|RSP5|hNEDD4-2	NEDD4 like E3 ubiquitin protein ligase	protein-coding
chr18	59075984	59076245	3.14	3.96	1	2.96	0.000482	0.0441	+	3.96	NA	Intergenic	Intergenic	40436	NR_024021	390858	Hs.716280	NR_024021	.	OACYLP	ACYL3P	O-acyltransferase like, pseudogene	pseudo
chr18	60893410	60893794	3.46	4.22	1.78	2.44	0.000809	0.0592	+	4.22	NA	Intergenic	Intergenic	-439828	NM_031891	28316	Hs.671510	NM_031891	ENSG00000101542	CDH20	CDH7L3|Cdh7	cadherin 20	protein-coding
chr18	60950503	60950880	3.65	4.45	1.64	2.81	7.04e-05	0.0135	+	4.45	NA	Intergenic	Intergenic	-382738	NM_031891	28316	Hs.671510	NM_031891	ENSG00000101542	CDH20	CDH7L3|Cdh7	cadherin 20	protein-coding
chr18	63071973	63072211	4.45	2.8	5.2	-2.4	0.000112	0.0181	+	2.8	NA	Intergenic	L2c|LINE|L2	247288	NM_000633	596	Hs.150749	NM_000633	ENSG00000171791	BCL2	Bcl-2|PPP1R50	BCL2 apoptosis regulator	protein-coding
chr18	63553004	63553583	4.88	5.56	3.55	2.01	0.000667	0.053	+	5.56	NA	Intergenic	MIR3|SINE|MIR	-2866	NM_080474	89777	Hs.348541	NM_080474	ENSG00000166634	SERPINB12	YUKOPIN	serpin family B member 12	protein-coding
chr18	63681817	63682299	4.83	5.53	3.4	2.13	0.00671	0.18	+	5.53	NA	Intergenic	Intergenic	-20165	NM_006919	6317	Hs.227948	NM_006919	ENSG00000057149	SERPINB3	HsT1196|SCC|SCCA-1|SCCA-PD|SCCA1|SSCA1|T4-A	serpin family B member 3	protein-coding
chr18	63683122	63683557	6.26	7.02	4.57	2.45	0.033	0.358	+	7.02	NA	Intergenic	Intergenic	-18967	NM_080475	89778	Hs.350958	NM_080475	ENSG00000206072	SERPINB11	EPIPIN|SERPIN11	serpin family B member 11 (gene/pseudogene)	protein-coding
chr18	66630924	66631262	3.35	4.18	1.2	2.98	0.000157	0.0221	+	4.18	NA	Intergenic	Intergenic	-27003	NM_021153	28513	Hs.42771	NM_021153	ENSG00000071991	CDH19	CDH7|CDH7L2	cadherin 19	protein-coding
chr18	66639292	66639581	3.64	4.4	1.9	2.5	0.000745	0.0567	+	4.4	NA	Intergenic	Intergenic	-35347	NM_021153	28513	Hs.42771	NM_021153	ENSG00000071991	CDH19	CDH7|CDH7L2	cadherin 19	protein-coding
chr18	67600184	67600555	4.66	5.36	3.28	2.08	0.00934	0.21	+	5.36	NA	intron (NR_033921, intron 1 of 4)	intron (NR_033921, intron 1 of 4)	-83650	NM_032160	92126	Hs.124673	NM_032160	ENSG00000171451	DSEL	C18orf4|DE-epi2	dermatan sulfate epimerase like	protein-coding
chr18	67694908	67695093	2.54	3.35	0.51	2.84	0.014	0.254	+	3.35	NA	intron (NR_033921, intron 1 of 4)	intron (NR_033921, intron 1 of 4)	119821	NR_146471	101927430	Hs.621261	NR_146471	ENSG00000265555	LINC01903	-	long intergenic non-protein coding RNA 1903	ncRNA
chr18	70234639	70235023	4.73	0.29	5.7	-5.4	1.68e-10	7.15e-07	+	0.29	NA	Intergenic	MLT1L|LTR|ERVL-MaLR	-29144	NM_001318520	25914	Hs.654809	NM_173630	ENSG00000176225	RTTN	MSSP	rotatin	protein-coding
chr18	73189786	73190050	2.89	3.75	0.51	3.24	0.00141	0.0809	+	3.75	NA	intron (NR_034133, intron 3 of 5)	MER110A|LTR|ERV1	74580	NR_034133	400655	Hs.579378	NR_034133	ENSG00000263711	LOC400655	-	uncharacterized LOC400655	ncRNA
chr18	73235495	73235922	5.12	6.05	1.65	4.41	0.000838	0.0602	+	6.05	NA	intron (NR_034133, intron 2 of 5)	intron (NR_034133, intron 2 of 5)	28789	NR_034133	400655	Hs.579378	NR_034133	ENSG00000263711	LOC400655	-	uncharacterized LOC400655	ncRNA
chr18	73282916	73283409	4.8	5.74	0.99	4.75	5.66e-08	7.38e-05	+	5.74	NA	Intergenic	Intergenic	-18665	NR_034133	400655	Hs.579378	NR_034133	ENSG00000263711	LOC400655	-	uncharacterized LOC400655	ncRNA
chr18	73283848	73284175	4.16	5.01	1.88	3.13	2.67e-05	0.00713	+	5.01	NA	Intergenic	L1M4b|LINE|L1	-19514	NR_034133	400655	Hs.579378	NR_034133	ENSG00000263711	LOC400655	-	uncharacterized LOC400655	ncRNA
chr18	73318823	73319166	3.88	4.82	0.19	4.63	2.67e-06	0.00136	+	4.82	NA	Intergenic	L4_A_Mam|LINE|RTE-X	-5946	NR_038340	100505817	Hs.197042	NR_038340	ENSG00000261780	LINC02582	-	long intergenic non-protein coding RNA 2582	ncRNA
chr18	73340255	73340917	5.37	6.16	3.47	2.69	6.6e-07	0.000465	+	6.16	NA	intron (NR_038340, intron 2 of 2)	intron (NR_038340, intron 2 of 2)	15645	NR_038340	100505817	Hs.197042	NR_038340	ENSG00000261780	LINC02582	-	long intergenic non-protein coding RNA 2582	ncRNA
chr18	73461524	73461997	4.01	4.88	1.5	3.38	1.09e-05	0.00375	+	4.88	NA	Intergenic	LTR22B2|LTR|ERVK	136820	NR_038340	100505817	Hs.197042	NR_038340	ENSG00000261780	LINC02582	-	long intergenic non-protein coding RNA 2582	ncRNA
chr18	73544011	73544625	5.01	5.81	3.04	2.77	2.95e-05	0.00764	+	5.81	NA	Intergenic	Intergenic	219377	NR_038340	100505817	Hs.197042	NR_038340	ENSG00000261780	LINC02582	-	long intergenic non-protein coding RNA 2582	ncRNA
chr18	73545515	73545828	3.64	4.41	1.89	2.53	0.00199	0.0985	+	4.41	NA	Intergenic	Intergenic	220731	NR_038340	100505817	Hs.197042	NR_038340	ENSG00000261780	LINC02582	-	long intergenic non-protein coding RNA 2582	ncRNA
chr18	73564113	73564447	4.33	5.09	2.65	2.44	0.00136	0.0792	+	5.09	NA	Intergenic	Intergenic	239339	NR_038340	100505817	Hs.197042	NR_038340	ENSG00000261780	LINC02582	-	long intergenic non-protein coding RNA 2582	ncRNA
chr18	73670104	73670963	5.87	6.72	3.61	3.1	1.92e-07	0.000188	+	6.72	NA	Intergenic	Intergenic	345593	NR_038340	100505817	Hs.197042	NR_038340	ENSG00000261780	LINC02582	-	long intergenic non-protein coding RNA 2582	ncRNA
chr18	73683715	73683973	3.3	4.13	1.18	2.95	0.000281	0.0327	+	4.13	NA	Intergenic	MLT1H|LTR|ERVL-MaLR	358903	NR_038340	100505817	Hs.197042	NR_038340	ENSG00000261780	LINC02582	-	long intergenic non-protein coding RNA 2582	ncRNA
chr18	73684707	73684965	3.71	4.45	2.09	2.36	0.00148	0.0836	+	4.45	NA	Intergenic	Intergenic	359895	NR_038340	100505817	Hs.197042	NR_038340	ENSG00000261780	LINC02582	-	long intergenic non-protein coding RNA 2582	ncRNA
chr18	76459834	76460270	4.25	4.94	2.89	2.05	0.000424	0.0412	+	4.94	NA	intron (NM_014643, intron 2 of 6)	intron (NM_014643, intron 2 of 6)	-31600	NR_136504	101927989	Hs.665186	NR_136504	ENSG00000265778	LOC101927989	-	uncharacterized LOC101927989	ncRNA
chr18	79485197	79485578	3.84	4.58	2.26	2.32	0.00165	0.0886	+	4.58	NA	intron (NM_001278672, intron 8 of 8)	intron (NM_001278672, intron 8 of 8)	85089	NM_172387	4772	Hs.534074	NM_006162	ENSG00000131196	NFATC1	NF-ATC|NF-ATc1.2|NFAT2|NFATc	nuclear factor of activated T cells 1	protein-coding
chr18	79933786	79934102	4.27	1.93	5.12	-3.18	0.000144	0.0209	+	1.93	NA	intron (NM_001146345, intron 3 of 4)	intron (NM_001146345, intron 3 of 4)	17709	NM_025078	80148	Hs.288284	NM_025078	ENSG00000122490	SLC66A2	PQLC1	solute carrier family 66 member 2	protein-coding
chr19	1970217	1970907	5.73	4.33	6.42	-2.1	0.000319	0.035	+	4.33	NA	intron (NM_001319, intron 2 of 11)	intron (NM_001319, intron 2 of 11)	-16013	NR_033400	255193	Hs.374717	NM_152771	ENSG00000180846	CSNK1G2-AS1	C19orf34	CSNK1G2 antisense RNA 1	ncRNA
chr19	2546556	2546905	4.78	5.52	3.19	2.33	1.68e-06	0.000972	+	5.52	NA	intron (NM_052847, intron 3 of 4)	CpG	70604	NM_015675	4616	Hs.110571	NM_015675	ENSG00000099860	GADD45B	GADD45BETA|MYD118	growth arrest and DNA damage inducible beta	protein-coding
chr19	3006072	3006510	4.32	5.03	2.89	2.14	0.000364	0.0377	+	5.03	NA	intron (NM_001300846, intron 15 of 19)	CpG	22989	NM_003260	7089	Hs.332173	NM_003260	ENSG00000065717	TLE2	ESG|ESG2|GRG2	TLE family member 2, transcriptional corepressor	protein-coding
chr19	8434353	8434906	5.45	6.3	3.1	3.2	8.54e-09	1.82e-05	+	6.3	NA	intron (NR_163145, intron 3 of 3)	intron (NR_163145, intron 3 of 3)	-10345	NM_031203	4670	Hs.465808	NM_005968	ENSG00000099783	HNRNPM	CEAR|HNRNPM4|HNRPM|HNRPM4|HTGR1|NAGR1|hnRNP M	heterogeneous nuclear ribonucleoprotein M	protein-coding
chr19	9123222	9123548	3.77	4.56	1.9	2.66	0.000496	0.0449	+	4.56	NA	Intergenic	L1MA7|LINE|L1	3565	NM_001001958	390883	Hs.553775	NM_001001958	ENSG00000170920	OR7G3	OST085	olfactory receptor family 7 subfamily G member 3	protein-coding
chr19	13082776	13083093	4.65	5.35	3.24	2.11	2.02e-05	0.00599	+	5.35	NA	intron (NM_001365982, intron 7 of 8)	intron (NM_001365982, intron 7 of 8)	19923	NM_005583	4066	Hs.46446	NM_005583	ENSG00000104903	LYL1	bHLHa18	LYL1 basic helix-loop-helix family member	protein-coding
chr19	14350324	14350611	4.4	2.78	5.15	-2.37	7.6e-05	0.0141	+	2.78	NA	intron (NR_134908, intron 1 of 3)	intron (NR_134908, intron 1 of 3)	13522	NR_134908	105372288	Hs.628463	NR_134908	ENSG00000266913	LINC01841	-	long intergenic non-protein coding RNA 1841	ncRNA
chr19	23505756	23506038	3.24	3.94	1.79	2.16	0.0485	0.414	+	3.94	NA	Intergenic	Intergenic	-89823	NR_126448	104472717	Hs.162105	NR_126448	ENSG00000269416	LINC01224	-	long intergenic non-protein coding RNA 1224	ncRNA
chr19	23758639	23759093	4.95	5.86	1.9	3.96	0.0117	0.234	+	5.86	NA	promoter-TSS (NM_138286)	promoter-TSS (NM_138286)	25	NM_138286	148213	Hs.399952	NM_138286	ENSG00000196172	ZNF681	-	zinc finger protein 681	protein-coding
chr19	23762775	23763573	5.53	6.39	3.1	3.29	0.0412	0.39	+	6.39	NA	intron (NR_149352, intron 1 of 1)	CpG	170	NR_149352	388524	Hs.560655	NM_001005472	.	RPSAP58	RPSA_30_1642	ribosomal protein SA pseudogene 58	protein-coding
chr19	23783747	23784156	3.63	4.51	0.99	3.52	0.000751	0.057	+	4.51	NA	intron (NR_149351, intron 2 of 4)	BSR/Beta|Satellite|Satellite	20948	NR_149352	388524	Hs.560655	NM_001005472	.	RPSAP58	RPSA_30_1642	ribosomal protein SA pseudogene 58	protein-coding
chr19	23784345	23784603	3.11	4.01	0.19	3.82	0.00112	0.0708	+	4.01	NA	intron (NR_149351, intron 2 of 4)	BSR/Beta|Satellite|Satellite	21470	NR_149352	388524	Hs.560655	NM_001005472	.	RPSAP58	RPSA_30_1642	ribosomal protein SA pseudogene 58	protein-coding
chr19	23787184	23787421	3.05	3.89	0.78	3.1	0.00515	0.16	+	3.89	NA	intron (NR_149351, intron 2 of 4)	BSR/Beta|Satellite|Satellite	24299	NR_149352	388524	Hs.560655	NM_001005472	.	RPSAP58	RPSA_30_1642	ribosomal protein SA pseudogene 58	protein-coding
chr19	23822767	23823182	3.73	4.61	1	3.62	0.000551	0.0478	+	4.61	NA	intron (NR_149351, intron 4 of 4)	HERV3-int|LTR|ERV1	59971	NR_149352	388524	Hs.560655	NM_001005472	.	RPSAP58	RPSA_30_1642	ribosomal protein SA pseudogene 58	protein-coding
chr19	23872444	23872815	3.49	1.43	4.31	-2.88	0.00843	0.201	+	1.43	NA	Intergenic	Intergenic	-42256	NM_001244038	730087	Hs.655305	NM_001190829	ENSG00000213967	ZNF726	ZNF92P3	zinc finger protein 726	protein-coding
chr19	23876715	23877186	4.6	1.97	5.48	-3.51	0.0249	0.32	+	1.97	NA	Intergenic	LTR14|LTR|ERVK	-37935	NM_001244038	730087	Hs.655305	NM_001190829	ENSG00000213967	ZNF726	ZNF92P3	zinc finger protein 726	protein-coding
chr19	23887571	23888205	5.26	2.35	6.16	-3.81	0.0043	0.147	+	2.35	NA	Intergenic	LTR22A|LTR|ERVK	-26998	NM_001244038	730087	Hs.655305	NM_001190829	ENSG00000213967	ZNF726	ZNF92P3	zinc finger protein 726	protein-coding
chr19	29056222	29056464	2.58	0.57	3.38	-2.81	0.0133	0.248	+	0.57	NA	Intergenic	MLT1K|LTR|ERVL-MaLR	53788	NR_040036	100505835	Hs.176539	NR_040036	ENSG00000267014	LINC01532	-	long intergenic non-protein coding RNA 1532	ncRNA
chr19	30148011	30148373	4.34	5.19	1.99	3.2	0.000808	0.0591	+	5.19	NA	Intergenic	MIRb|SINE|MIR	205953	NR_045557	8725	Hs.466391	NM_003796	ENSG00000105176	URI1	C19orf2|NNX3|PPP1R19|RMP|URI	URI1 prefoldin like chaperone	protein-coding
chr19	32310066	32310367	4.53	5.27	2.95	2.33	0.000127	0.0196	+	5.27	NA	Intergenic	Intergenic	-35393	NM_001136156	22847	Hs.205392	NM_014910	ENSG00000168813	ZNF507	-	zinc finger protein 507	protein-coding
chr19	35168254	35168652	4.79	5.6	2.77	2.83	7.97e-06	0.00298	+	5.6	NA	intron (NM_001320912, intron 8 of 8)	L2b|LINE|L2	13718	NR_028406	53827	Hs.333418	NM_014164	ENSG00000089327	FXYD5	DYSAD|HSPC113|IWU1|KCT1|OIT2|PRO6241|RIC	FXYD domain containing ion transport regulator 5	protein-coding
chr19	39677922	39678427	5.55	6.25	4.13	2.12	0.000126	0.0196	+	6.25	NA	Intergenic	ERVL-B4-int|LTR|ERVL	-1199	NR_034156	400696	Hs.456377	NM_207646	ENSG00000226025	LGALS17A	-	galectin 14 pseudogene	pseudo
chr19	44796711	44797017	5.25	5.94	3.86	2.08	7.12e-06	0.00277	+	5.94	NA	intron (NM_012116, intron 9 of 10)	intron (NM_012116, intron 9 of 10)	-12195	NM_005581	4059	Hs.625725	NM_005581	ENSG00000187244	BCAM	AU|CD239|LU|MSK19	basal cell adhesion molecule (Lutheran blood group)	protein-coding
chr19	49387972	49388221	3.38	4.1	1.89	2.21	0.0363	0.37	+	4.1	NA	promoter-TSS (NR_110729)	promoter-TSS (NR_110729)	-16	NR_110729	101928295	Hs.640180	NR_110729	ENSG00000268686	LOC101928295	-	uncharacterized LOC101928295	ncRNA
chr19	50423283	50423610	4.37	2.4	5.17	-2.77	0.000678	0.0536	+	2.4	NA	intron (NM_001244000, intron 4 of 5)	intron (NM_001244000, intron 4 of 5)	4509	NM_001244000	6689	Hs.437905	NM_003121	ENSG00000269404	SPIB	SPI-B	Spi-B transcription factor	protein-coding
chr19	50870444	50870810	3.76	1.19	4.63	-3.45	0.000446	0.0423	+	1.19	NA	Intergenic	Intergenic	-2806	NM_001256080	3817	Hs.515560	NM_005551	ENSG00000167751	KLK2	KLK2A2|hGK-1|hK2	kallikrein related peptidase 2	protein-coding
chr19	52830668	52830969	2.93	3.82	0.19	3.64	0.000994	0.0667	+	3.82	NA	Intergenic	(AGGCA)n|Simple_repeat|Simple_repeat	-9186	NM_001369765	7576	Hs.732407	NM_006969	ENSG00000198538	ZNF28	KOX24	zinc finger protein 28	protein-coding
chr19	52868911	52869214	3.23	3.91	1.88	2.03	0.00348	0.132	+	3.91	NA	intron (NM_001351777, intron 5 of 5)	intron (NM_001351777, intron 5 of 5)	-11444	NR_102300	90333	Hs.467223	NM_199132	ENSG00000204604	ZNF468	-	zinc finger protein 468	protein-coding
chr19	53254686	53255061	4.02	4.83	1.99	2.84	0.00508	0.159	+	4.83	NA	promoter-TSS (NM_182609)	promoter-TSS (NM_182609)	-24	NM_001317998	342926	Hs.20506	NM_182609	ENSG00000197928	ZNF677	-	zinc finger protein 677	protein-coding
chr19	55005855	55006366	4.11	1.82	4.96	-3.13	0.001	0.0669	+	1.82	NA	Intergenic	Intergenic	32153	NM_001083899	51206	Hs.661752	NM_016363	ENSG00000088053	GP6	BDPLT11|GPIV|GPVI	glycoprotein VI platelet	protein-coding
chr2	3635509	3636143	4.67	2.87	5.45	-2.58	4.16e-08	5.9e-05	+	2.87	NA	intron (NM_199235, intron 4 of 7)	intron (NM_199235, intron 4 of 7)	-22374	NM_018436	55821	Hs.97899	NM_018436	ENSG00000151360	ALLC	ALC	allantoicase	protein-coding
chr2	4481815	4482130	3.46	4.19	1.89	2.3	0.0307	0.348	+	4.19	NA	Intergenic	MLT2A2|LTR|ERVL	174249	NR_034134	727982	Hs.444391	NR_034134	ENSG00000231532	LINC01249	-	long intergenic non-protein coding RNA 1249	ncRNA
chr2	6780794	6781372	4.91	5.68	3.19	2.49	0.000214	0.0271	+	5.68	NA	Intergenic	MIRb|SINE|MIR	-10772	NR_038369	400941	Hs.446195	NM_001001695	ENSG00000205837	LINC00487	-	long intergenic non-protein coding RNA 487	ncRNA
chr2	6848145	6848346	3.01	3.7	1.66	2.04	0.0107	0.224	+	3.7	NA	TTS (NM_207315)	TTS (NM_207315)	-7782	NR_126359	104326052	Hs.7155	NR_126359	.	NRIR	lncRNA-CMPK2	negative regulator of interferon response	ncRNA
chr2	7639533	7639833	4.68	5.46	2.88	2.57	2.08e-06	0.00115	+	5.46	NA	Intergenic	MER77|LTR|ERVL	218422	NR_038432	100506274	Hs.177930	NR_038432	ENSG00000229727	LOC100506274	-	uncharacterized LOC100506274	ncRNA
chr2	7640620	7640938	3.33	4.2	0.77	3.43	6.81e-05	0.0131	+	4.2	NA	Intergenic	THE1A-int|LTR|ERVL-MaLR	219518	NR_038432	100506274	Hs.177930	NR_038432	ENSG00000229727	LOC100506274	-	uncharacterized LOC100506274	ncRNA
chr2	7711232	7711491	3.41	4.09	2.08	2.01	0.00454	0.151	+	4.09	NA	Intergenic	Intergenic	188293	NR_110256	101929551	Hs.116006	NR_110256	ENSG00000226506	LOC101929551	-	uncharacterized LOC101929551	ncRNA
chr2	11925354	11925562	3.1	3.95	0.77	3.18	0.000156	0.022	+	3.95	NA	Intergenic	Intergenic	-81658	NR_110196	100506457	Hs.197824	NR_110196	ENSG00000224184	MIR3681HG	-	MIR3681 host gene	ncRNA
chr2	11993805	11994191	4.7	5.48	2.88	2.59	1.09e-06	0.000688	+	5.48	NA	Intergenic	MLT1B-int|LTR|ERVL-MaLR	-13118	NR_110196	100506457	Hs.197824	NR_110196	ENSG00000224184	MIR3681HG	-	MIR3681 host gene	ncRNA
chr2	12177049	12177297	3.57	4.33	1.88	2.45	0.000633	0.0512	+	4.33	NA	intron (NR_110196, intron 3 of 5)	intron (NR_110196, intron 3 of 5)	-21957	NR_037452	100500884	.	NR_037452	ENSG00000264089	MIR3681	-	microRNA 3681	ncRNA
chr2	12269068	12269353	3.72	4.46	2.1	2.37	0.000441	0.0421	+	4.46	NA	intron (NR_110196, intron 3 of 5)	L1ME4b|LINE|L1	70081	NR_037452	100500884	.	NR_037452	ENSG00000264089	MIR3681	-	microRNA 3681	ncRNA
chr2	12819104	12819355	3.73	4.44	2.27	2.17	0.00119	0.0735	+	4.44	NA	Intergenic	Intergenic	81863	NR_036072	100422986	.	NR_036072	ENSG00000264370	MIR3125	mir-3125	microRNA 3125	ncRNA
chr2	12858075	12858328	2.93	3.85	-0.23	4.08	9.48e-05	0.0162	+	3.85	NA	Intergenic	L2a|LINE|L2	120835	NR_036072	100422986	.	NR_036072	ENSG00000264370	MIR3125	mir-3125	microRNA 3125	ncRNA
chr2	16363207	16363415	3.07	3.77	1.65	2.13	0.00993	0.217	+	3.77	NA	Intergenic	Intergenic	302523	NM_030797	81553	Hs.467769	NM_030797	ENSG00000197872	FAM49A	-	family with sequence similarity 49 member A	protein-coding
chr2	20611352	20611623	4.48	5.22	2.89	2.33	2.27e-05	0.00648	+	5.22	NA	Intergenic	Intergenic	-18940	NR_046836	100874343	Hs.591546	NR_046836	ENSG00000231948	HS1BP3-IT1	-	HS1BP3 intronic transcript 1	ncRNA
chr2	20689502	20689824	3.68	4.37	2.35	2.02	0.0185	0.285	+	4.37	NA	intron (NR_104233, intron 4 of 4)	intron (NR_104233, intron 4 of 4)	22519	NM_182828	151449	Hs.447688	NM_182828	ENSG00000143869	GDF7	BMP12	growth differentiation factor 7	protein-coding
chr2	25161491	25161873	3.02	3.81	1.18	2.62	0.0136	0.251	+	3.81	NA	exon (NM_000939, exon 3 of 3)	exon (NM_000939, exon 3 of 3)	6898	NM_000939	5443	Hs.1897	NM_000939	ENSG00000115138	POMC	ACTH|CLIP|LPH|MSH|NPP|OBAIRH|POC	proopiomelanocortin	protein-coding
chr2	29409828	29410196	3.99	4.73	2.36	2.37	0.00185	0.0943	+	4.73	NA	intron (NM_004304, intron 4 of 28)	intron (NM_004304, intron 4 of 28)	65365	NR_136317	105374389	Hs.196534	NR_136317	.	LOC105374389	-	uncharacterized LOC105374389	ncRNA
chr2	29523309	29523661	3.64	4.47	1.51	2.96	0.000123	0.0193	+	4.47	NA	intron (NM_004304, intron 4 of 28)	L2c|LINE|L2	-48108	NR_136317	105374389	Hs.196534	NR_136317	.	LOC105374389	-	uncharacterized LOC105374389	ncRNA
chr2	29558046	29558511	4.03	4.85	1.89	2.96	9.48e-05	0.0162	+	4.85	NA	intron (NM_004304, intron 3 of 28)	intron (NM_004304, intron 3 of 28)	-82902	NR_136317	105374389	Hs.196534	NR_136317	.	LOC105374389	-	uncharacterized LOC105374389	ncRNA
chr2	29583121	29583395	3.64	4.35	2.2	2.15	0.0013	0.0774	+	4.35	NA	intron (NM_004304, intron 3 of 28)	intron (NM_004304, intron 3 of 28)	-107881	NR_136317	105374389	Hs.196534	NR_136317	.	LOC105374389	-	uncharacterized LOC105374389	ncRNA
chr2	29611907	29612109	3.08	3.81	1.5	2.31	0.00305	0.124	+	3.81	NA	intron (NM_004304, intron 3 of 28)	intron (NM_004304, intron 3 of 28)	-136631	NR_136317	105374389	Hs.196534	NR_136317	.	LOC105374389	-	uncharacterized LOC105374389	ncRNA
chr2	29617766	29618352	4.97	5.71	3.32	2.39	3.78e-08	5.68e-05	+	5.71	NA	intron (NM_004304, intron 3 of 28)	intron (NM_004304, intron 3 of 28)	-142682	NR_136317	105374389	Hs.196534	NR_136317	.	LOC105374389	-	uncharacterized LOC105374389	ncRNA
chr2	29662856	29663171	3.86	4.71	1.52	3.19	2.56e-06	0.00134	+	4.71	NA	intron (NM_004304, intron 3 of 28)	intron (NM_004304, intron 3 of 28)	-187637	NR_136317	105374389	Hs.196534	NR_136317	.	LOC105374389	-	uncharacterized LOC105374389	ncRNA
chr2	29663436	29663696	3.39	4.13	1.79	2.35	0.00287	0.12	+	4.13	NA	intron (NM_004304, intron 3 of 28)	intron (NM_004304, intron 3 of 28)	-188189	NR_136317	105374389	Hs.196534	NR_136317	.	LOC105374389	-	uncharacterized LOC105374389	ncRNA
chr2	29723200	29723867	7.22	7.96	5.65	2.31	0.003	0.123	+	7.96	NA	intron (NM_004304, intron 1 of 28)	L2a|LINE|L2	198052	NM_004304	238	Hs.654469	NM_004304	ENSG00000171094	ALK	CD246|NBLST3	ALK receptor tyrosine kinase	protein-coding
chr2	29731855	29732240	4.02	4.74	2.52	2.22	0.000419	0.0409	+	4.74	NA	intron (NM_004304, intron 1 of 28)	Tigger12|DNA|TcMar-Tigger	189538	NM_004304	238	Hs.654469	NM_004304	ENSG00000171094	ALK	CD246|NBLST3	ALK receptor tyrosine kinase	protein-coding
chr2	29747999	29748620	6.1	6.82	4.61	2.21	1.22e-05	0.00401	+	6.82	NA	intron (NM_004304, intron 1 of 28)	intron (NM_004304, intron 1 of 28)	173276	NM_004304	238	Hs.654469	NM_004304	ENSG00000171094	ALK	CD246|NBLST3	ALK receptor tyrosine kinase	protein-coding
chr2	29786331	29786834	6.26	7.07	4.2	2.87	1.03e-07	0.000117	+	7.07	NA	intron (NM_004304, intron 1 of 28)	L2c|LINE|L2	135003	NM_004304	238	Hs.654469	NM_004304	ENSG00000171094	ALK	CD246|NBLST3	ALK receptor tyrosine kinase	protein-coding
chr2	29806579	29806829	2.83	3.54	1.37	2.17	0.0135	0.249	+	3.54	NA	intron (NM_004304, intron 1 of 28)	intron (NM_004304, intron 1 of 28)	114882	NM_004304	238	Hs.654469	NM_004304	ENSG00000171094	ALK	CD246|NBLST3	ALK receptor tyrosine kinase	protein-coding
chr2	29811480	29811735	3.77	4.51	2.2	2.31	0.00121	0.074	+	4.51	NA	intron (NM_004304, intron 1 of 28)	intron (NM_004304, intron 1 of 28)	109978	NM_004304	238	Hs.654469	NM_004304	ENSG00000171094	ALK	CD246|NBLST3	ALK receptor tyrosine kinase	protein-coding
chr2	29871669	29872013	3.37	4.15	1.51	2.64	0.00181	0.0932	+	4.15	NA	intron (NM_004304, intron 1 of 28)	intron (NM_004304, intron 1 of 28)	49745	NM_004304	238	Hs.654469	NM_004304	ENSG00000171094	ALK	CD246|NBLST3	ALK receptor tyrosine kinase	protein-coding
chr2	29878830	29879344	6.25	7.1	3.92	3.18	2.98e-15	5.87e-11	+	7.1	NA	intron (NM_004304, intron 1 of 28)	intron (NM_004304, intron 1 of 28)	42499	NM_004304	238	Hs.654469	NM_004304	ENSG00000171094	ALK	CD246|NBLST3	ALK receptor tyrosine kinase	protein-coding
chr2	29921546	29921926	4.91	5.7	3.04	2.65	1.21e-06	0.000748	+	5.7	NA	promoter-TSS (NM_004304)	promoter-TSS (NM_004304)	-150	NM_004304	238	Hs.654469	NM_004304	ENSG00000171094	ALK	CD246|NBLST3	ALK receptor tyrosine kinase	protein-coding
chr2	30797363	30797900	3.95	2.42	4.67	-2.25	0.000203	0.0261	+	2.42	NA	intron (NM_144575, intron 1 of 22)	intron (NM_144575, intron 1 of 22)	9814	NM_144575	92291	Hs.660911	NM_144575	ENSG00000162949	CAPN13	-	calpain 13	protein-coding
chr2	30957018	30957538	6.07	4.58	6.79	-2.21	5.69e-07	0.000422	+	4.58	NA	intron (NM_024572, intron 4 of 14)	MIR|SINE|MIR	-149832	NM_144575	92291	Hs.660911	NM_144575	ENSG00000162949	CAPN13	-	calpain 13	protein-coding
chr2	30965139	30965331	3.39	1.06	4.24	-3.18	0.000437	0.0418	+	1.06	NA	intron (NM_024572, intron 3 of 14)	MIR|SINE|MIR	-157789	NM_144575	92291	Hs.660911	NM_144575	ENSG00000162949	CAPN13	-	calpain 13	protein-coding
chr2	30968468	30969320	6.69	5.27	7.4	-2.13	2.37e-06	0.00127	+	5.27	NA	intron (NM_001253826, intron 3 of 15)	intron (NM_001253826, intron 3 of 15)	160746	NM_001253827	79623	Hs.468058	NM_024572	ENSG00000158089	GALNT14	GALNT15|GalNac-T10|GalNac-T14	polypeptide N-acetylgalactosaminyltransferase 14	protein-coding
chr2	31049256	31049655	5.15	3.15	5.96	-2.81	3.93e-08	5.77e-05	+	3.15	NA	intron (NM_024572, intron 1 of 14)	intron (NM_024572, intron 1 of 14)	80184	NM_001253827	79623	Hs.468058	NM_024572	ENSG00000158089	GALNT14	GALNT15|GalNac-T10|GalNac-T14	polypeptide N-acetylgalactosaminyltransferase 14	protein-coding
chr2	31051214	31051711	5.88	3.71	6.72	-3.01	9.14e-07	0.000601	+	3.71	NA	intron (NM_024572, intron 1 of 14)	MLT2C2|LTR|ERVL	78177	NM_001253827	79623	Hs.468058	NM_024572	ENSG00000158089	GALNT14	GALNT15|GalNac-T10|GalNac-T14	polypeptide N-acetylgalactosaminyltransferase 14	protein-coding
chr2	31054871	31055529	6.32	4.71	7.06	-2.34	1.1e-06	0.000691	+	4.71	NA	intron (NM_024572, intron 1 of 14)	intron (NM_024572, intron 1 of 14)	74440	NM_001253827	79623	Hs.468058	NM_024572	ENSG00000158089	GALNT14	GALNT15|GalNac-T10|GalNac-T14	polypeptide N-acetylgalactosaminyltransferase 14	protein-coding
chr2	31058240	31058644	4.98	2.28	5.87	-3.59	4.05e-06	0.00185	+	2.28	NA	intron (NM_024572, intron 1 of 14)	intron (NM_024572, intron 1 of 14)	71198	NM_001253827	79623	Hs.468058	NM_024572	ENSG00000158089	GALNT14	GALNT15|GalNac-T10|GalNac-T14	polypeptide N-acetylgalactosaminyltransferase 14	protein-coding
chr2	31060203	31060814	6.28	4.36	7.08	-2.72	0.00232	0.107	+	4.36	NA	intron (NM_024572, intron 1 of 14)	intron (NM_024572, intron 1 of 14)	69131	NM_001253827	79623	Hs.468058	NM_024572	ENSG00000158089	GALNT14	GALNT15|GalNac-T10|GalNac-T14	polypeptide N-acetylgalactosaminyltransferase 14	protein-coding
chr2	31075959	31076381	4.25	2.42	5.03	-2.61	0.000567	0.0482	+	2.42	NA	intron (NM_024572, intron 1 of 14)	L3|LINE|CR1	53470	NM_001253827	79623	Hs.468058	NM_024572	ENSG00000158089	GALNT14	GALNT15|GalNac-T10|GalNac-T14	polypeptide N-acetylgalactosaminyltransferase 14	protein-coding
chr2	31083203	31084077	8.09	6.32	8.86	-2.54	6.05e-05	0.0122	+	6.32	NA	intron (NM_001329095, intron 1 of 15)	intron (NM_001329095, intron 1 of 15)	46000	NM_001253827	79623	Hs.468058	NM_024572	ENSG00000158089	GALNT14	GALNT15|GalNac-T10|GalNac-T14	polypeptide N-acetylgalactosaminyltransferase 14	protein-coding
chr2	36279516	36279961	5.59	6.3	4.17	2.13	2.38e-07	0.000217	+	6.3	NA	Intergenic	MER11B|LTR|ERVK	75831	NR_037631	100288911	Hs.432924	NR_037631	.	CRIM1-DT	-	CRIM1 divergent transcript	ncRNA
chr2	40267413	40267700	3.59	4.37	1.78	2.59	0.000179	0.0242	+	4.37	NA	intron (NM_001351483, intron 2 of 8)	L2c|LINE|L2	162747	NM_021097	6546	Hs.31961	NM_021097	ENSG00000183023	SLC8A1	NCX1	solute carrier family 8 member A1	protein-coding
chr2	40471870	40472183	4.23	4.98	2.6	2.38	0.00634	0.176	+	4.98	NA	intron (NM_001112802, intron 1 of 7)	intron (NM_001112802, intron 1 of 7)	-19937	NM_001351487	6546	Hs.31961	NM_021097	ENSG00000183023	SLC8A1	NCX1	solute carrier family 8 member A1	protein-coding
chr2	42745785	42746044	3	3.86	0.51	3.36	0.00211	0.101	+	3.86	NA	intron (NM_001330443, intron 16 of 16)	AluSc5|SINE|Alu	18346	NM_148962	165140	Hs.168439	NM_148962	ENSG00000162881	OXER1	GPCR|GPR170|TG1019	oxoeicosanoid receptor 1	protein-coding
chr2	52414742	52415031	3.65	4.44	1.76	2.67	0.0014	0.0807	+	4.44	NA	Intergenic	Intergenic	44239	NR_135239	105374596	.	NR_135239	ENSG00000225444	LINC01867	-	long intergenic non-protein coding RNA 1867	ncRNA
chr2	54787312	54787789	5.07	5.89	2.99	2.9	1.69e-09	5.05e-06	+	5.89	NA	intron (NM_001039753, intron 1 of 40)	MIRb|SINE|MIR	62539	NM_001039753	400954	Hs.656692	NM_001039753	ENSG00000214595	EML6	-	EMAP like 6	protein-coding
chr2	54954702	54955001	3.88	4.78	0.99	3.78	1.51e-07	0.000155	+	4.78	NA	intron (NM_001039753, intron 31 of 40)	intron (NM_001039753, intron 31 of 40)	55420	NM_007008	57142	Hs.637850	NM_007008	ENSG00000115310	RTN4	ASY|NI220/250|NOGO|NSP|NSP-CL|Nbla00271|Nbla10545|RTN-X|RTN4-A|RTN4-B1|RTN4-B2|RTN4-C	reticulon 4	protein-coding
chr2	60023347	60023621	3.62	4.42	1.65	2.77	0.00035	0.0367	+	4.42	NA	Intergenic	Intergenic	359552	NR_132991	106660609	Hs.565545	NR_132991	ENSG00000228590	MIR4432HG	-	MIR4432 host gene	ncRNA
chr2	62081497	62081769	3.61	4.37	1.88	2.5	0.0026	0.114	+	4.37	NA	intron (NM_001321781, intron 2 of 2)	L1ME3G|LINE|L1	-114482	NM_006577	10678	Hs.173203	NM_006577	ENSG00000170340	B3GNT2	3-Gn-T1|3-Gn-T2|B3GN-T2|B3GNT|B3GNT-2|B3GNT1|BETA3GNT|BGNT2|BGnT-2|beta-1|beta3Gn-T1|beta3Gn-T2	UDP-GlcNAc:betaGal beta-1,3-N-acetylglucosaminyltransferase 2	protein-coding
chr2	65662738	65663047	3.79	4.49	2.36	2.13	0.00693	0.183	+	4.49	NA	Intergenic	Intergenic	-230294	NM_181784	200734	Hs.59332	NM_181784	ENSG00000198369	SPRED2	Spred-2	sprouty related EVH1 domain containing 2	protein-coding
chr2	65710356	65711179	6.63	7.49	4.25	3.24	9.84e-12	7.06e-08	+	7.49	NA	Intergenic	MLT1J|LTR|ERVL-MaLR	-278169	NM_181784	200734	Hs.59332	NM_181784	ENSG00000198369	SPRED2	Spred-2	sprouty related EVH1 domain containing 2	protein-coding
chr2	65715359	65715882	4.75	5.56	2.77	2.78	5.02e-06	0.00216	+	5.56	NA	Intergenic	Intergenic	-283022	NM_181784	200734	Hs.59332	NM_181784	ENSG00000198369	SPRED2	Spred-2	sprouty related EVH1 domain containing 2	protein-coding
chr2	65724918	65725170	4.98	5.66	3.65	2.02	7.32e-05	0.0137	+	5.66	NA	Intergenic	Intergenic	-292445	NM_181784	200734	Hs.59332	NM_181784	ENSG00000198369	SPRED2	Spred-2	sprouty related EVH1 domain containing 2	protein-coding
chr2	65728757	65729599	8.21	8.89	6.87	2.02	1.79e-10	7.22e-07	+	8.89	NA	Intergenic	Intergenic	-296579	NM_181784	200734	Hs.59332	NM_181784	ENSG00000198369	SPRED2	Spred-2	sprouty related EVH1 domain containing 2	protein-coding
chr2	65768460	65768900	4.8	5.53	3.27	2.26	3.87e-07	0.000311	+	5.53	NA	Intergenic	Intergenic	-336081	NM_181784	200734	Hs.59332	NM_181784	ENSG00000198369	SPRED2	Spred-2	sprouty related EVH1 domain containing 2	protein-coding
chr2	65781763	65782115	4.04	4.89	1.77	3.12	3.33e-06	0.00159	+	4.89	NA	Intergenic	Intergenic	-349340	NM_181784	200734	Hs.59332	NM_181784	ENSG00000198369	SPRED2	Spred-2	sprouty related EVH1 domain containing 2	protein-coding
chr2	65819227	65819489	3.47	4.23	1.76	2.47	0.000706	0.0548	+	4.23	NA	Intergenic	L2|LINE|L2	-386759	NM_181784	200734	Hs.59332	NM_181784	ENSG00000198369	SPRED2	Spred-2	sprouty related EVH1 domain containing 2	protein-coding
chr2	65968606	65969809	6.58	7.26	5.22	2.04	2.05e-11	1.2e-07	+	7.26	NA	Intergenic	L1PA4|LINE|L1	389120	NR_039938	100616464	.	NR_039938	ENSG00000264525	MIR4778	-	microRNA 4778	ncRNA
chr2	65980433	65980892	4.37	5.16	2.5	2.66	7.94e-06	0.00298	+	5.16	NA	Intergenic	Intergenic	377665	NR_039938	100616464	.	NR_039938	ENSG00000264525	MIR4778	-	microRNA 4778	ncRNA
chr2	66097461	66097841	4.42	5.11	3.04	2.07	5.87e-05	0.012	+	5.11	NA	Intergenic	Intergenic	260677	NR_039938	100616464	.	NR_039938	ENSG00000264525	MIR4778	-	microRNA 4778	ncRNA
chr2	66413711	66413928	2.75	3.55	0.78	2.77	0.00495	0.157	+	3.55	NA	Intergenic	Intergenic	19650	NR_046438	730198	Hs.526753	NR_046438	.	MEIS1-AS3	-	MEIS1 antisense RNA 3	ncRNA
chr2	66433454	66433707	4.77	5.59	2.71	2.88	2.22e-07	0.000205	+	5.59	NA	promoter-TSS (NR_046438)	promoter-TSS (NR_046438)	-111	NR_046438	730198	Hs.526753	NR_046438	.	MEIS1-AS3	-	MEIS1 antisense RNA 3	ncRNA
chr2	66470145	66470616	4.94	5.64	3.5	2.14	6.25e-05	0.0124	+	5.64	NA	intron (NM_002398, intron 7 of 12)	intron (NM_002398, intron 7 of 12)	-30051	NR_046625	100873998	Hs.734698	NR_046625	ENSG00000230749	MEIS1-AS2	MEIS1-AS1	MEIS1 antisense RNA 2	ncRNA
chr2	67007773	67008361	4.11	2.33	4.89	-2.55	0.000563	0.0481	+	2.33	NA	Intergenic	Intergenic	-78379	NR_110564	102800447	Hs.144196	NR_110564	.	LINC01828	-	long intergenic non-protein coding RNA 1828	ncRNA
chr2	67716989	67717262	3.84	4.56	2.36	2.2	0.00371	0.137	+	4.56	NA	Intergenic	MIR|SINE|MIR	108436	NR_110271	101927701	Hs.348697	NR_110271	ENSG00000237013	LINC01812	-	long intergenic non-protein coding RNA 1812	ncRNA
chr2	67726402	67726899	4.73	5.55	2.64	2.9	1.58e-06	0.000933	+	5.55	NA	Intergenic	Intergenic	98911	NR_110271	101927701	Hs.348697	NR_110271	ENSG00000237013	LINC01812	-	long intergenic non-protein coding RNA 1812	ncRNA
chr2	67733401	67733878	4.76	5.5	3.18	2.32	1.38e-05	0.00438	+	5.5	NA	Intergenic	Intergenic	91922	NR_110271	101927701	Hs.348697	NR_110271	ENSG00000237013	LINC01812	-	long intergenic non-protein coding RNA 1812	ncRNA
chr2	68796417	68796642	3.27	4.04	1.51	2.53	0.000875	0.0619	+	4.04	NA	intron (NM_014882, intron 3 of 9)	L1PB4|LINE|L1	21620	NM_014882	9938	Hs.531807	NM_014882	ENSG00000163219	ARHGAP25	HEL-S-308|KAIA0053	Rho GTPase activating protein 25	protein-coding
chr2	68952910	68953263	4.04	4.83	2.19	2.63	5.48e-05	0.0115	+	4.83	NA	promoter-TSS (NM_182536)	promoter-TSS (NM_182536)	-194	NM_182536	200504	Hs.16757	NM_182536	ENSG00000183607	GKN2	BRICD1B|GDDR|PRO813|TFIZ1|VLTI465	gastrokine 2	protein-coding
chr2	68971517	68971889	4.26	5.08	2.19	2.89	2.96e-05	0.00764	+	5.08	NA	Intergenic	Intergenic	-2870	NM_019617	56287	Hs.69319	NM_019617	ENSG00000169605	GKN1	AMP18|BRICD1|CA11|FOV|foveolin	gastrokine 1	protein-coding
chr2	68974287	68974649	4	4.9	1.18	3.71	2.55e-06	0.00134	+	4.9	NA	promoter-TSS (NM_019617)	promoter-TSS (NM_019617)	-105	NM_019617	56287	Hs.69319	NM_019617	ENSG00000169605	GKN1	AMP18|BRICD1|CA11|FOV|foveolin	gastrokine 1	protein-coding
chr2	69022620	69022964	4.62	5.37	2.94	2.43	7.52e-05	0.014	+	5.37	NA	intron (NM_032208, intron 1 of 17)	intron (NM_032208, intron 1 of 17)	9648	NM_018153	84168	Hs.165859	NM_018153	ENSG00000169604	ANTXR1	ATR|GAPO|TEM8	ANTXR cell adhesion molecule 1	protein-coding
chr2	69039917	69040204	3.3	4.05	1.65	2.4	0.00356	0.134	+	4.05	NA	exon (NM_053034, exon 2 of 15)	exon (NM_053034, exon 2 of 15)	26917	NM_018153	84168	Hs.165859	NM_018153	ENSG00000169604	ANTXR1	ATR|GAPO|TEM8	ANTXR cell adhesion molecule 1	protein-coding
chr2	69046147	69046575	3.88	4.7	1.78	2.93	4.28e-05	0.0098	+	4.7	NA	intron (NM_032208, intron 3 of 17)	intron (NM_032208, intron 3 of 17)	33217	NM_018153	84168	Hs.165859	NM_018153	ENSG00000169604	ANTXR1	ATR|GAPO|TEM8	ANTXR cell adhesion molecule 1	protein-coding
chr2	69062238	69062734	6.34	7.11	4.61	2.5	1.05e-11	7.17e-08	+	7.11	NA	intron (NM_032208, intron 3 of 17)	intron (NM_032208, intron 3 of 17)	-41196	NR_036073	100423030	.	NR_036073	ENSG00000266649	MIR3126	mir-3126	microRNA 3126	ncRNA
chr2	69073896	69074346	6.03	6.88	3.74	3.14	3.2e-10	1.2e-06	+	6.88	NA	intron (NM_032208, intron 6 of 17)	intron (NM_032208, intron 6 of 17)	-29561	NR_036073	100423030	.	NR_036073	ENSG00000266649	MIR3126	mir-3126	microRNA 3126	ncRNA
chr2	69082519	69083084	5.94	6.71	4.18	2.52	2.64e-06	0.00135	+	6.71	NA	intron (NM_032208, intron 8 of 17)	intron (NM_032208, intron 8 of 17)	-20880	NR_036073	100423030	.	NR_036073	ENSG00000266649	MIR3126	mir-3126	microRNA 3126	ncRNA
chr2	69119410	69119880	4.66	5.56	1.77	3.79	1.95e-08	3.62e-05	+	5.56	NA	intron (NM_032208, intron 10 of 17)	MIRc|SINE|MIR	15963	NR_036073	100423030	.	NR_036073	ENSG00000266649	MIR3126	mir-3126	microRNA 3126	ncRNA
chr2	69139134	69139453	4.25	5.16	1.19	3.97	8.14e-07	0.000547	+	5.16	NA	intron (NM_032208, intron 12 of 17)	L2c|LINE|L2	35612	NR_036073	100423030	.	NR_036073	ENSG00000266649	MIR3126	mir-3126	microRNA 3126	ncRNA
chr2	69160024	69160300	4.01	4.79	2.18	2.61	0.000242	0.0294	+	4.79	NA	intron (NM_032208, intron 13 of 17)	intron (NM_032208, intron 13 of 17)	56480	NR_036073	100423030	.	NR_036073	ENSG00000266649	MIR3126	mir-3126	microRNA 3126	ncRNA
chr2	69171509	69171821	4.09	4.85	2.43	2.42	0.000769	0.0576	+	4.85	NA	intron (NM_032208, intron 14 of 17)	intron (NM_032208, intron 14 of 17)	67983	NR_036073	100423030	.	NR_036073	ENSG00000266649	MIR3126	mir-3126	microRNA 3126	ncRNA
chr2	75635045	75635320	3.13	3.82	1.77	2.05	0.0178	0.281	+	3.82	NA	Intergenic	U13_|snRNA|snRNA	-11600	NM_014763	9801	Hs.44024	NM_014763	ENSG00000115364	MRPL19	L19mt|MRP-L15|MRP-L19|MRPL15|RLX1|RPML15	mitochondrial ribosomal protein L19	protein-coding
chr2	79054891	79055191	2.14	2.94	0.18	2.76	0.0181	0.282	+	2.94	NA	Intergenic	HERVH-int|LTR|ERV1	29339	NM_001008387	130120	Hs.447084	NM_198448	ENSG00000143954	REG3G	LPPM429|PAP IB|PAP-1B|PAP1B|PAPIB|REG III|REG-III|UNQ429	regenerating family member 3 gamma	protein-coding
chr2	79180053	79180443	4.72	5.44	3.23	2.21	0.000107	0.0175	+	5.44	NA	Intergenic	MSTB1|LTR|ERVL-MaLR	-20495	NM_138937	5068	Hs.567312	NM_002580	ENSG00000172016	REG3A	HIP|HIP/PAP|INGAP|PAP|PAP-H|PAP1|PBCGF|REG-III|REG3	regenerating family member 3 alpha	protein-coding
chr2	80522030	80522289	3.78	4.46	2.45	2.02	0.00324	0.128	+	4.46	NA	intron (NM_001282599, intron 3 of 11)	intron (NM_001282599, intron 3 of 11)	208781	NM_001282599	1496	Hs.167368	NM_004389	ENSG00000066032	CTNNA2	CAP-R|CAPR|CDCBM9|CT114|CTNR	catenin alpha 2	protein-coding
chr2	84829978	84830396	4.7	5.38	3.36	2.02	5.96e-05	0.0121	+	5.38	NA	intron (NM_001080824, intron 4 of 5)	intron (NM_001080824, intron 4 of 5)	50897	NM_001307978	129293	Hs.469134	NM_001080824	ENSG00000186854	TRABD2A	C2orf89|TIKI1	TraB domain containing 2A	protein-coding
chr2	87352927	87353171	3	3.75	1.35	2.4	0.00964	0.214	+	3.75	NA	Intergenic	(TGGCCC)n|Simple_repeat|Simple_repeat	-102378	NR_024205	112597	Hs.652166	NR_024204	ENSG00000222041	CYTOR	C2orf59|LINC00152|NCRNA00152	cytoskeleton regulator RNA	ncRNA
chr2	88756815	88757317	5.38	3.49	6.17	-2.69	0.0441	0.399	+	3.49	NA	Intergenic	Intergenic	-8836	NR_015424	645784	Hs.105323	NR_015424	ENSG00000230006	ANKRD36BP2	-	ankyrin repeat domain 36B pseudogene 2	pseudo
chr2	96150757	96151040	4	1.98	4.81	-2.83	0.0015	0.0842	+	1.98	NA	Intergenic	MIRb|SINE|MIR	-5459	NM_004418	1844	Hs.1183	NM_004418	ENSG00000158050	DUSP2	PAC-1|PAC1	dual specificity phosphatase 2	protein-coding
chr2	96839115	96839704	5.84	6.57	4.28	2.3	2.54e-09	6.8e-06	+	6.57	NA	3' UTR (NM_144994, exon 9 of 9)	3' UTR (NM_144994, exon 9 of 9)	4611	NM_144994	200539	Hs.643430	NM_144994	ENSG00000163126	ANKRD23	DARP|MARP3	ankyrin repeat domain 23	protein-coding
chr2	97202968	97203206	3.05	3.84	1.19	2.64	0.00307	0.124	+	3.84	NA	intron (NM_001354587, intron 48 of 75)	intron (NM_001354587, intron 48 of 75)	-75630	NR_103732	100506076	Hs.732616	NR_103732	.	LOC100506076	-	uncharacterized LOC100506076	ncRNA
chr2	102032369	102032694	4.51	5.29	2.65	2.64	2.64e-05	0.00707	+	5.29	NA	Intergenic	Intergenic	33571	NR_048564	7850	Hs.25333	NM_004633	ENSG00000115590	IL1R2	CD121b|CDw121b|IL-1R-2|IL-1RT-2|IL-1RT2|IL1R2c|IL1RB	interleukin 1 receptor type 2	protein-coding
chr2	102137109	102137424	3.61	4.35	2	2.35	0.00105	0.0685	+	4.35	NA	intron (NM_001320980, intron 1 of 11)	MLT1H1|LTR|ERVL-MaLR	-4524	NM_001320981	3554	Hs.701982	NM_000877	ENSG00000115594	IL1R1	CD121A|D2S1473|IL-1R-alpha|IL1R|IL1RA|P80	interleukin 1 receptor type 1	protein-coding
chr2	103208914	103209300	3.96	4.71	2.36	2.35	0.00864	0.203	+	4.71	NA	Intergenic	Intergenic	-224678	NR_135530	105373519	.	NR_135530	ENSG00000224095	LINC01935	-	long intergenic non-protein coding RNA 1935	ncRNA
chr2	104493818	104494206	3.85	4.55	2.44	2.11	0.00874	0.205	+	4.55	NA	intron (NR_110113, intron 4 of 5)	MIR|SINE|MIR	16497	NR_110113	101927360	Hs.650324	NR_110113	ENSG00000234781	LINC01103	-	long intergenic non-protein coding RNA 1103	ncRNA
chr2	104969609	104970015	5.43	6.13	4.02	2.11	0.000152	0.0218	+	6.13	NA	intron (NR_110603, intron 1 of 2)	LTR33|LTR|ERVL	-68257	NM_182640	64965	Hs.590900	NM_182640	ENSG00000135972	MRPS9	MRP-S9|RPMS9|S9mt	mitochondrial ribosomal protein S9	protein-coding
chr2	105256628	105256970	3.42	0.61	4.31	-3.7	0.000102	0.0169	+	0.61	NA	intron (NM_001328646, intron 11 of 11)	MER41A|LTR|ERV1	15056	NM_007227	11250	Hs.590903	NM_007227	ENSG00000135973	GPR45	PSP24|PSP24(ALPHA)|PSP24A	G protein-coupled receptor 45	protein-coding
chr2	108209184	108209505	3.72	4.49	2	2.48	0.00046	0.043	+	4.49	NA	intron (NR_131251, intron 1 of 4)	L1M2|LINE|L1	8496	NR_131251	102724774	Hs.626744	NR_131251	ENSG00000225328	LINC01594	TCONS_l2_00015893	long intergenic non-protein coding RNA 1594	ncRNA
chr2	109209505	109209777	3.83	4.54	2.36	2.18	0.000749	0.057	+	4.54	NA	intron (NM_001099289, intron 1 of 9)	intron (NM_001099289, intron 1 of 9)	-68053	NR_036223	100422863	.	NR_036223	ENSG00000264934	MIR4265	-	microRNA 4265	ncRNA
chr2	112021258	112021628	4.82	2.89	5.62	-2.73	1.47e-06	0.000884	+	2.89	NA	exon (NM_006343, exon 17 of 19)	exon (NM_006343, exon 17 of 19)	-33826	NM_001329914	84910	Hs.656298	NM_032824	ENSG00000153214	TMEM87B	-	transmembrane protein 87B	protein-coding
chr2	113235342	113235874	6.19	7.04	3.89	3.16	0.0462	0.406	+	7.04	NA	promoter-TSS (NR_047570)	promoter-TSS (NR_047570)	81	NR_047570	654433	Hs.656660	NR_015377	ENSG00000189223	PAX8-AS1	-	PAX8 antisense RNA 1	ncRNA
chr2	114683028	114683258	3.03	3.81	1.18	2.63	0.00229	0.106	+	3.81	NA	intron (NM_001321908, intron 2 of 25)	MIRb|SINE|MIR	150405	NR_132105	101927591	Hs.553019	NR_132105	ENSG00000231538	DPP10-AS3	-	DPP10 antisense RNA 3	ncRNA
chr2	114775014	114775262	3.27	4.06	1.36	2.7	0.00031	0.0346	+	4.06	NA	intron (NM_001321910, intron 2 of 26)	intron (NM_001321910, intron 2 of 26)	58410	NR_132105	101927591	Hs.553019	NR_132105	ENSG00000231538	DPP10-AS3	-	DPP10 antisense RNA 3	ncRNA
chr2	117623201	117623815	4.92	5.89	0.19	5.7	5.14e-07	0.000387	+	5.89	NA	Intergenic	L1PA3|LINE|L1	-191183	NM_006773	8886	Hs.744922	NM_006773	ENSG00000088205	DDX18	Has1|MrDb	DEAD-box helicase 18	protein-coding
chr2	118409453	118410010	4.78	5.65	2.28	3.37	2.62e-06	0.00135	+	5.65	NA	Intergenic	L1PA6|LINE|L1	193234	NR_110272	101927709	Hs.274529	NR_110272	.	LOC101927709	-	uncharacterized LOC101927709	ncRNA
chr2	118440496	118440740	3.07	3.8	1.51	2.29	0.00377	0.138	+	3.8	NA	Intergenic	L2c|LINE|L2	162348	NR_110272	101927709	Hs.274529	NR_110272	.	LOC101927709	-	uncharacterized LOC101927709	ncRNA
chr2	118738534	118738969	4.95	5.68	3.4	2.28	0.00239	0.108	+	5.68	NA	Intergenic	Intergenic	109431	NM_001426	2019	Hs.271977	NM_001426	ENSG00000163064	EN1	-	engrailed homeobox 1	protein-coding
chr2	118902696	118903169	4.09	4.89	2.1	2.79	1.12e-05	0.00379	+	4.89	NA	Intergenic	MIRc|SINE|MIR	-39236	NM_006770	8685	Hs.67726	NM_006770	ENSG00000019169	MARCO	SCARA2|SR-A6	macrophage receptor with collagenous structure	protein-coding
chr2	119008085	119008463	4.46	5.27	2.44	2.83	7.64e-07	0.000519	+	5.27	NA	Intergenic	MLT1H|LTR|ERVL-MaLR	66105	NM_006770	8685	Hs.67726	NM_006770	ENSG00000019169	MARCO	SCARA2|SR-A6	macrophage receptor with collagenous structure	protein-coding
chr2	119062646	119062879	3.33	4.03	1.9	2.13	0.00519	0.16	+	4.03	NA	Intergenic	MIRb|SINE|MIR	95988	NM_182528	165257	Hs.433493	NM_182528	ENSG00000144119	C1QL2	C1QTNF10|CTRP10	complement C1q like 2	protein-coding
chr2	119066308	119066758	4.26	4.95	2.9	2.05	0.00994	0.217	+	4.95	NA	Intergenic	Intergenic	92218	NM_182528	165257	Hs.433493	NM_182528	ENSG00000144119	C1QL2	C1QTNF10|CTRP10	complement C1q like 2	protein-coding
chr2	119086375	119086737	4.71	5.4	3.33	2.07	0.000766	0.0575	+	5.4	NA	Intergenic	Intergenic	72195	NM_182528	165257	Hs.433493	NM_182528	ENSG00000144119	C1QL2	C1QTNF10|CTRP10	complement C1q like 2	protein-coding
chr2	119111581	119112074	6.6	7.29	5.21	2.08	3.93e-05	0.00924	+	7.29	NA	Intergenic	LTR10A|LTR|ERV1	46923	NM_182528	165257	Hs.433493	NM_182528	ENSG00000144119	C1QL2	C1QTNF10|CTRP10	complement C1q like 2	protein-coding
chr2	120611509	120611830	3.69	4.37	2.35	2.02	0.011	0.227	+	4.37	NA	Intergenic	Intergenic	-124198	NM_001371271	.	.	.	.	.	.	.	.
chr2	122384803	122385218	4.45	5.16	2.99	2.17	0.0007	0.0545	+	5.16	NA	Intergenic	Intergenic	629360	NM_004622	7247	Hs.75066	NM_004622	ENSG00000211460	TSN	BCLF-1|C3PO|RCHF1|REHF-1|TBRBP|TRSLN	translin	protein-coding
chr2	122771807	122772043	3.29	4.15	0.77	3.39	0.000543	0.0474	+	4.15	NA	Intergenic	L1PA8|LINE|L1	301556	NR_147208	107985818	Hs.580182	NR_147208	ENSG00000232740	LINC01826	lnc-MKI67IP-3	long intergenic non-protein coding RNA 1826	ncRNA
chr2	122808312	122808867	4.55	5.36	2.57	2.78	0.00132	0.0778	+	5.36	NA	Intergenic	L1PBa1|LINE|L1	264891	NR_147208	107985818	Hs.580182	NR_147208	ENSG00000232740	LINC01826	lnc-MKI67IP-3	long intergenic non-protein coding RNA 1826	ncRNA
chr2	122837275	122837596	4.04	4.77	2.5	2.26	0.0112	0.229	+	4.77	NA	Intergenic	LTR26|LTR|ERV1	236045	NR_147208	107985818	Hs.580182	NR_147208	ENSG00000232740	LINC01826	lnc-MKI67IP-3	long intergenic non-protein coding RNA 1826	ncRNA
chr2	123015120	123015596	5.38	6.31	1.99	4.32	9.93e-13	1.04e-08	+	6.31	NA	Intergenic	Intergenic	58123	NR_147208	107985818	Hs.580182	NR_147208	ENSG00000232740	LINC01826	lnc-MKI67IP-3	long intergenic non-protein coding RNA 1826	ncRNA
chr2	123732649	123732894	3.41	4.09	2.09	2	0.00536	0.163	+	4.09	NA	Intergenic	Intergenic	292402	NR_147976	107985820	Hs.637705	NR_147976	.	LOC107985820	-	uncharacterized LOC107985820	ncRNA
chr2	128594965	128595416	4.98	5.67	3.57	2.1	0.000216	0.0271	+	5.67	NA	Intergenic	L2a|LINE|L2	-269409	NR_110278	101927881	Hs.570247	NR_110278	.	LOC101927881	-	uncharacterized LOC101927881	ncRNA
chr2	130252298	130252565	3.77	4.47	2.35	2.12	0.00946	0.212	+	4.47	NA	Intergenic	CpG	-53993	NM_207312	112714	Hs.433336	NM_207312	ENSG00000152086	TUBA3E	-	tubulin alpha 3e	protein-coding
chr2	137659527	137659969	5.74	6.61	3.14	3.47	6.4e-13	7.22e-09	+	6.61	NA	intron (NM_001316349, intron 25 of 27)	intron (NM_001316349, intron 25 of 27)	268184	NR_120402	101928273	Hs.560928	NR_120402	.	LOC101928273	-	uncharacterized LOC101928273	ncRNA
chr2	137693474	137694069	5.75	6.62	3.15	3.48	3.69e-08	5.6e-05	+	6.62	NA	Intergenic	Intergenic	234160	NR_120402	101928273	Hs.560928	NR_120402	.	LOC101928273	-	uncharacterized LOC101928273	ncRNA
chr2	137694206	137694481	3.74	4.68	0.18	4.49	1.7e-06	0.000977	+	4.68	NA	Intergenic	Intergenic	233588	NR_120402	101928273	Hs.560928	NR_120402	.	LOC101928273	-	uncharacterized LOC101928273	ncRNA
chr2	137707266	137708134	5.49	6.23	3.86	2.37	1.04e-05	0.00362	+	6.23	NA	Intergenic	LTR2752|LTR|ERV1	220232	NR_120402	101928273	Hs.560928	NR_120402	.	LOC101928273	-	uncharacterized LOC101928273	ncRNA
chr2	137748523	137748865	3.71	4.6	0.98	3.62	0.000132	0.02	+	4.6	NA	Intergenic	HERVL40-int|LTR|ERVL	179238	NR_120402	101928273	Hs.560928	NR_120402	.	LOC101928273	-	uncharacterized LOC101928273	ncRNA
chr2	137775517	137775985	5.38	6.26	2.71	3.55	9.69e-08	0.00011	+	6.26	NA	Intergenic	MER39B|LTR|ERV1	152181	NR_120402	101928273	Hs.560928	NR_120402	.	LOC101928273	-	uncharacterized LOC101928273	ncRNA
chr2	137779535	137779926	4.26	5.14	1.65	3.49	0.000103	0.0171	+	5.14	NA	Intergenic	LTR8B|LTR|ERV1	148201	NR_120402	101928273	Hs.560928	NR_120402	.	LOC101928273	-	uncharacterized LOC101928273	ncRNA
chr2	137786388	137786938	5.09	5.98	2.28	3.7	2.6e-07	0.000235	+	5.98	NA	Intergenic	LTR8B|LTR|ERV1	141269	NR_120402	101928273	Hs.560928	NR_120402	.	LOC101928273	-	uncharacterized LOC101928273	ncRNA
chr2	137834829	137835403	4.79	5.63	2.58	3.05	1.3e-06	0.000792	+	5.63	NA	Intergenic	Intergenic	92816	NR_120402	101928273	Hs.560928	NR_120402	.	LOC101928273	-	uncharacterized LOC101928273	ncRNA
chr2	143730235	143730450	2.92	3.74	0.78	2.96	0.000912	0.0636	+	3.74	NA	intron (NM_018460, intron 13 of 13)	intron (NM_018460, intron 13 of 13)	-206724	NR_110237	101928386	Hs.668251	NR_110237	ENSG00000232377	LOC101928386	-	uncharacterized LOC101928386	ncRNA
chr2	145755295	145755580	3.99	4.78	2.09	2.69	5.7e-05	0.0118	+	4.78	NA	Intergenic	Intergenic	-831619	NR_026904	728773	Hs.334462	NR_026904	.	PABPC1P2	PABP2|PABP4|PABPCP2|PABPCP4	poly(A) binding protein cytoplasmic 1 pseudogene 2	pseudo
chr2	145757941	145758243	3.38	4.14	1.65	2.5	0.0027	0.116	+	4.14	NA	Intergenic	MIRb|SINE|MIR	-828965	NR_026904	728773	Hs.334462	NR_026904	.	PABPC1P2	PABP2|PABP4|PABPCP2|PABPCP4	poly(A) binding protein cytoplasmic 1 pseudogene 2	pseudo
chr2	145800184	145800748	5.31	6.04	3.77	2.27	8.7e-06	0.00318	+	6.04	NA	Intergenic	Intergenic	-786591	NR_026904	728773	Hs.334462	NR_026904	.	PABPC1P2	PABP2|PABP4|PABPCP2|PABPCP4	poly(A) binding protein cytoplasmic 1 pseudogene 2	pseudo
chr2	145860166	145860401	3.11	3.91	1.18	2.73	0.0016	0.0872	+	3.91	NA	Intergenic	Intergenic	-726773	NR_026904	728773	Hs.334462	NR_026904	.	PABPC1P2	PABP2|PABP4|PABPCP2|PABPCP4	poly(A) binding protein cytoplasmic 1 pseudogene 2	pseudo
chr2	145984529	145985004	4.72	5.6	2.09	3.51	1.73e-07	0.000173	+	5.6	NA	Intergenic	LTR104_Mam|LTR|Gypsy	-602290	NR_026904	728773	Hs.334462	NR_026904	.	PABPC1P2	PABP2|PABP4|PABPCP2|PABPCP4	poly(A) binding protein cytoplasmic 1 pseudogene 2	pseudo
chr2	148471328	148471610	3.93	4.63	2.51	2.12	0.000544	0.0475	+	4.63	NA	intron (NM_018328, intron 9 of 14)	intron (NM_018328, intron 9 of 14)	-173282	NM_015630	26122	Hs.23270	NM_015630	ENSG00000135999	EPC2	EPC-LIKE	enhancer of polycomb homolog 2	protein-coding
chr2	149124967	149125508	6.11	6.82	4.7	2.12	2.78e-07	0.000245	+	6.82	NA	intron (NM_001317002, intron 2 of 7)	intron (NM_001317002, intron 2 of 7)	7064	NM_001317002	130576	Hs.357567	NM_177964	ENSG00000150556	LYPD6B	CT116|LYPD7	LY6/PLAUR domain containing 6B	protein-coding
chr2	149188315	149188580	3.27	4.09	1.19	2.89	0.000453	0.0427	+	4.09	NA	intron (NM_001317002, intron 4 of 7)	intron (NM_001317002, intron 4 of 7)	70274	NM_001317002	130576	Hs.357567	NM_177964	ENSG00000150556	LYPD6B	CT116|LYPD7	LY6/PLAUR domain containing 6B	protein-coding
chr2	151043542	151043875	4.2	4.89	2.84	2.06	0.0118	0.234	+	4.89	NA	Intergenic	MSTB2|LTR|ERVL-MaLR	218154	NM_198557	375287	Hs.302442	NM_198557	ENSG00000184898	RBM43	C2orf38	RNA binding motif protein 43	protein-coding
chr2	151638688	151638891	2.86	3.58	1.35	2.22	0.0174	0.278	+	3.58	NA	intron (NM_001271208, intron 63 of 182)	intron (NM_001271208, intron 63 of 182)	95686	NM_001271208	4703	Hs.588655	NM_004543	ENSG00000183091	NEB	NEB177D|NEM2	nebulin	protein-coding
chr2	152185224	152185534	3.72	4.53	1.64	2.9	9.73e-05	0.0164	+	4.53	NA	Intergenic	L1MCa|LINE|L1	-9616	NM_005843	10254	Hs.17200	NM_005843	ENSG00000115145	STAM2	Hbp|STAM2A|STAM2B	signal transducing adaptor molecule 2	protein-coding
chr2	155308474	155308824	3.47	4.23	1.77	2.46	0.00228	0.106	+	4.23	NA	Intergenic	MLT1H|LTR|ERVL-MaLR	609954	NM_001260510	3760	Hs.591606	NM_002239	ENSG00000162989	KCNJ3	GIRK1|KGA|KIR3.1	potassium voltage-gated channel subfamily J member 3	protein-coding
chr2	155443069	155443398	3.4	4.1	1.99	2.11	0.0167	0.274	+	4.1	NA	Intergenic	MLT1J|LTR|ERVL-MaLR	744539	NM_001260510	3760	Hs.591606	NM_002239	ENSG00000162989	KCNJ3	GIRK1|KGA|KIR3.1	potassium voltage-gated channel subfamily J member 3	protein-coding
chr2	155775037	155775354	3.45	4.14	2.09	2.05	0.00941	0.211	+	4.14	NA	Intergenic	Intergenic	479735	NR_110250	101929378	Hs.171192	NR_110249	ENSG00000226383	LINC01876	-	long intergenic non-protein coding RNA 1876	ncRNA
chr2	155825876	155826400	5.34	6.13	3.44	2.69	1.05e-06	0.000672	+	6.13	NA	Intergenic	L1M4b|LINE|L1	428793	NR_110250	101929378	Hs.171192	NR_110249	ENSG00000226383	LINC01876	-	long intergenic non-protein coding RNA 1876	ncRNA
chr2	155854680	155854883	2.92	3.66	1.35	2.3	0.0123	0.24	+	3.66	NA	Intergenic	L2b|LINE|L2	400149	NR_110250	101929378	Hs.171192	NR_110249	ENSG00000226383	LINC01876	-	long intergenic non-protein coding RNA 1876	ncRNA
chr2	155895038	155895459	4.79	5.48	3.44	2.04	0.00688	0.183	+	5.48	NA	Intergenic	Intergenic	359682	NR_110250	101929378	Hs.171192	NR_110249	ENSG00000226383	LINC01876	-	long intergenic non-protein coding RNA 1876	ncRNA
chr2	155953053	155953262	2.9	3.79	0.19	3.6	0.000343	0.0363	+	3.79	NA	Intergenic	LTR16C|LTR|ERVL	301773	NR_110250	101929378	Hs.171192	NR_110249	ENSG00000226383	LINC01876	-	long intergenic non-protein coding RNA 1876	ncRNA
chr2	156279505	156279828	4.21	4.94	2.65	2.29	0.0024	0.109	+	4.94	NA	Intergenic	Intergenic	-24736	NR_110249	101929378	Hs.171192	NR_110249	ENSG00000226383	LINC01876	-	long intergenic non-protein coding RNA 1876	ncRNA
chr2	158712778	158713210	4.59	5.33	2.99	2.34	9.8e-05	0.0165	+	5.33	NA	intron (NR_135242, intron 1 of 3)	L1MD1|LINE|L1	22008	NR_135242	100129029	Hs.630724	NR_135242	ENSG00000204380	PKP4-AS1	-	PKP4 antisense RNA 1	ncRNA
chr2	160334394	160334697	3.21	3.92	1.77	2.15	0.00232	0.107	+	3.92	NA	intron (NM_002897, intron 2 of 13)	intron (NM_002897, intron 2 of 13)	-62651	NR_103775	100505984	Hs.729532	NR_103775	ENSG00000285373	LINC02478	-	long intergenic non-protein coding RNA 2478	ncRNA
chr2	167890254	167890486	2.73	3.42	1.35	2.07	0.02	0.294	+	3.42	NA	intron (NR_131227, intron 2 of 4)	L1PBa1|LINE|L1	50774	NR_131227	105616981	Hs.512811	NR_131227	.	LOC105616981	-	uncharacterized LOC105616981	ncRNA
chr2	172905808	172906017	2.81	3.65	0.5	3.15	0.000836	0.0602	+	3.65	NA	intron (NM_001282899, intron 1 of 27)	intron (NM_001282899, intron 1 of 27)	-22292	NM_001282901	11069	Hs.470646	NM_007023	ENSG00000091428	RAPGEF4	CAMP-GEFII|CGEF2|EPAC|EPAC 2|EPAC2|Nbla00496	Rap guanine nucleotide exchange factor 4	protein-coding
chr2	172922915	172923135	2.88	3.57	1.5	2.06	0.0246	0.318	+	3.57	NA	intron (NM_001282900, intron 3 of 26)	intron (NM_001282900, intron 3 of 26)	-5180	NM_001282901	11069	Hs.470646	NM_007023	ENSG00000091428	RAPGEF4	CAMP-GEFII|CGEF2|EPAC|EPAC 2|EPAC2|Nbla00496	Rap guanine nucleotide exchange factor 4	protein-coding
chr2	177776940	177777360	3.77	4.62	1.37	3.25	0.000196	0.0256	+	4.62	NA	intron (NM_001077197, intron 10 of 20)	THE1C|LTR|ERVL-MaLR	103828	NR_136171	105373764	Hs.666361	NR_136171	ENSG00000229941	LOC105373764	-	uncharacterized LOC105373764	ncRNA
chr2	180133809	180134059	3.28	4.03	1.64	2.39	0.00384	0.14	+	4.03	NA	Intergenic	Intergenic	-126637	NM_020943	57703	Hs.311363	NM_020943	ENSG00000163510	CWC22	EIF4GL|NCM|fSAPb	CWC22 spliceosome associated protein homolog	protein-coding
chr2	180196572	180196992	4.58	5.43	2.27	3.16	3.93e-06	0.0018	+	5.43	NA	Intergenic	MLT1H1|LTR|ERVL-MaLR	-189485	NM_020943	57703	Hs.311363	NM_020943	ENSG00000163510	CWC22	EIF4GL|NCM|fSAPb	CWC22 spliceosome associated protein homolog	protein-coding
chr2	180201267	180201499	3.41	4.25	1.19	3.06	8.48e-05	0.0151	+	4.25	NA	Intergenic	Intergenic	-194086	NM_020943	57703	Hs.311363	NM_020943	ENSG00000163510	CWC22	EIF4GL|NCM|fSAPb	CWC22 spliceosome associated protein homolog	protein-coding
chr2	182824421	182824824	4.51	5.23	2.99	2.24	0.000171	0.0234	+	5.23	NA	Intergenic	Intergenic	42014	NM_001463	2487	Hs.128453	NM_001463	ENSG00000162998	FRZB	FRE|FRITZ|FRP-3|FRZB-1|FRZB-PEN|FRZB1|FZRB|OS1|SFRP3|SRFP3|hFIZ	frizzled related protein	protein-coding
chr2	185127370	185127760	4.57	5.33	2.88	2.45	0.000301	0.0342	+	5.33	NA	Intergenic	Intergenic	39507	NR_136319	105373782	Hs.128285	NR_136319	.	LOC105373782	-	uncharacterized LOC105373782	ncRNA
chr2	186254836	186255064	3.04	3.76	1.5	2.26	0.0107	0.225	+	3.76	NA	Intergenic	MIR|SINE|MIR	-168633	NR_110218	101927217	Hs.130011	NR_110218	ENSG00000237877	LINC01473	-	long intergenic non-protein coding RNA 1473	ncRNA
chr2	187178932	187179156	3.05	3.78	1.51	2.27	0.0106	0.223	+	3.78	NA	Intergenic	HERVL-int|LTR|ERVL	269208	NM_001271751	10203	Hs.470882	NM_005795	ENSG00000064989	CALCRL	CGRPR|CRLR	calcitonin receptor like receptor	protein-coding
chr2	187390866	187391200	4.05	4.8	2.36	2.45	8.41e-05	0.0151	+	4.8	NA	intron (NM_005795, intron 1 of 14)	intron (NM_005795, intron 1 of 14)	57219	NM_001271751	10203	Hs.470882	NM_005795	ENSG00000064989	CALCRL	CGRPR|CRLR	calcitonin receptor like receptor	protein-coding
chr2	187615327	187615614	3.04	3.86	1	2.85	0.00315	0.126	+	3.86	NA	Intergenic	Intergenic	-60966	NM_001032281	7035	Hs.516578	NM_006287	ENSG00000003436	TFPI	EPI|LACI|TFI|TFPI1	tissue factor pathway inhibitor	protein-coding
chr2	189150058	189150362	3.4	4.22	1.36	2.86	0.000558	0.048	+	4.22	NA	intron (NM_000393, intron 1 of 53)	intron (NM_000393, intron 1 of 53)	-17099	NR_036076	100422908	.	NR_036076	ENSG00000264725	MIR3129	mir-3129	microRNA 3129	ncRNA
chr2	189234027	189234296	2.99	3.8	0.98	2.81	0.00226	0.105	+	3.8	NA	Intergenic	L1M6|LINE|L1	-54401	NM_000393	1290	Hs.445827	NM_000393	ENSG00000204262	COL5A2	EDSC|EDSCL2	collagen type V alpha 2 chain	protein-coding
chr2	189236090	189236395	3.45	4.37	0.19	4.18	0.00012	0.0189	+	4.37	NA	Intergenic	MER68|LTR|ERVL	-56482	NM_000393	1290	Hs.445827	NM_000393	ENSG00000204262	COL5A2	EDSC|EDSCL2	collagen type V alpha 2 chain	protein-coding
chr2	189430391	189430883	4.76	5.53	2.99	2.54	1.58e-06	0.000933	+	5.53	NA	Intergenic	L1PA5|LINE|L1	-10796	NM_001303096	84128	Hs.399984	NM_032168	ENSG00000115368	WDR75	NET16|UTP17	WD repeat domain 75	protein-coding
chr2	189875043	189875297	3.27	4.07	1.36	2.71	0.000502	0.0452	+	4.07	NA	intron (NM_000534, intron 12 of 12)	L2|LINE|L2	90720	NM_001321049	5378	Hs.111749	NM_000534	ENSG00000064933	PMS1	HNPCC3|MLH2|PMSL1|hPMS1	PMS1 homolog 1, mismatch repair system component	protein-coding
chr2	194602780	194603153	4.21	4.95	2.59	2.37	0.000258	0.0307	+	4.95	NA	Intergenic	LTR9|LTR|ERV1	-127628	NR_110223	101927431	Hs.558215	NR_110223	ENSG00000230173	LINC01790	-	long intergenic non-protein coding RNA 1790	ncRNA
chr2	204263855	204264172	4.04	4.95	0.99	3.96	4.64e-06	0.00205	+	4.95	NA	Intergenic	Intergenic	-281461	NM_057177	117583	Hs.657382	NM_057177	ENSG00000116117	PARD3B	ALS2CR19|PAR3B|PAR3L|PAR3beta	par-3 family cell polarity regulator beta	protein-coding
chr2	204538541	204538803	3.67	4.53	1.19	3.34	7.77e-05	0.0143	+	4.53	NA	Intergenic	LTR33A|LTR|ERVL	-6803	NM_057177	117583	Hs.657382	NM_057177	ENSG00000116117	PARD3B	ALS2CR19|PAR3B|PAR3L|PAR3beta	par-3 family cell polarity regulator beta	protein-coding
chr2	207954748	207955086	4	4.78	2.19	2.59	7.72e-05	0.0143	+	4.78	NA	intron (NM_001080475, intron 3 of 7)	MER134|DNA?|DNA?	70610	NM_001080475	389072	Hs.159188	NM_001080475	ENSG00000178385	PLEKHM3	DAPR|PLEKHM1L	pleckstrin homology domain containing M3	protein-coding
chr2	208494745	208495036	3.17	3.92	1.51	2.41	0.00342	0.131	+	3.92	NA	TTS (NM_001309516)	TTS (NM_001309516)	-47751	NR_136588	101927960	Hs.159960	NR_136588	.	LOC101927960	-	uncharacterized LOC101927960	ncRNA
chr2	209943821	209944135	3.49	4.29	1.5	2.79	0.000263	0.0309	+	4.29	NA	intron (NM_032504, intron 44 of 63)	MER89|LTR|ERV1	-58587	NM_001318927	6120	Hs.282260	NM_006916	ENSG00000197713	RPE	RPE2-1	ribulose-5-phosphate-3-epimerase	protein-coding
chr2	209971975	209972325	3.7	4.52	1.64	2.88	0.000148	0.0214	+	4.52	NA	intron (NM_032504, intron 53 of 63)	intron (NM_032504, intron 53 of 63)	-30415	NM_001318927	6120	Hs.282260	NM_006916	ENSG00000197713	RPE	RPE2-1	ribulose-5-phosphate-3-epimerase	protein-coding
chr2	212915295	212915712	4.95	5.64	3.58	2.06	0.000194	0.0253	+	5.64	NA	Intergenic	Intergenic	-10753	NR_039935	100616267	.	NR_039935	ENSG00000266354	MIR4776-1	mir-4776-1	microRNA 4776-1	ncRNA
chr2	213091298	213091627	3.77	4.58	1.78	2.8	6.4e-05	0.0126	+	4.58	NA	intron (NM_001371277, intron 3 of 6)	Plat_L3|LINE|CR1	58974	NM_016260	22807	Hs.604950	NM_016260	ENSG00000030419	IKZF2	ANF1A2|HELIOS|ZNF1A2|ZNFN1A2	IKAROS family zinc finger 2	protein-coding
chr2	213119484	213119924	4.97	5.85	2.36	3.49	2.73e-08	4.57e-05	+	5.85	NA	intron (NM_001371277, intron 3 of 6)	intron (NM_001371277, intron 3 of 6)	30733	NM_016260	22807	Hs.604950	NM_016260	ENSG00000030419	IKZF2	ANF1A2|HELIOS|ZNF1A2|ZNFN1A2	IKAROS family zinc finger 2	protein-coding
chr2	213122802	213123110	3.99	4.87	1.36	3.51	4.3e-05	0.0098	+	4.87	NA	intron (NM_001371277, intron 3 of 6)	intron (NM_001371277, intron 3 of 6)	27481	NM_016260	22807	Hs.604950	NM_016260	ENSG00000030419	IKZF2	ANF1A2|HELIOS|ZNF1A2|ZNFN1A2	IKAROS family zinc finger 2	protein-coding
chr2	215391582	215391865	3.64	4.37	2.1	2.27	0.00123	0.0749	+	4.37	NA	exon (NM_001365518, exon 25 of 45)	exon (NM_001365518, exon 25 of 45)	44344	NM_212476	2335	Hs.203717	NM_002026	ENSG00000115414	FN1	CIG|ED-B|FINC|FN|FNZ|GFND|GFND2|LETS|MSF|SMDCF	fibronectin 1	protein-coding
chr2	215417502	215417792	3.45	4.27	1.37	2.9	8.41e-05	0.0151	+	4.27	NA	intron (NM_212482, intron 12 of 45)	intron (NM_212482, intron 12 of 45)	18421	NM_212476	2335	Hs.203717	NM_002026	ENSG00000115414	FN1	CIG|ED-B|FINC|FN|FNZ|GFND|GFND2|LETS|MSF|SMDCF	fibronectin 1	protein-coding
chr2	215712261	215712703	4.81	5.55	3.18	2.38	2.14e-05	0.00625	+	5.55	NA	intron (NR_037195, intron 5 of 9)	MIRb|SINE|MIR	-5561	NR_132383	105373869	Hs.152812	NR_132383	.	LINC01614	LCAL4	long intergenic non-protein coding RNA 1614	ncRNA
chr2	217289887	217290204	4.11	4.89	2.27	2.62	0.00191	0.0964	+	4.89	NA	intron (NR_026597, intron 12 of 12)	intron (NR_026597, intron 12 of 12)	7313	NR_133642	105373877	.	NR_133642	.	DIRC3-AS1	-	DIRC3 antisense RNA 1	ncRNA
chr2	220187944	220188509	4.95	5.68	3.4	2.29	0.000428	0.0413	+	5.68	NA	Intergenic	Intergenic	-281662	NR_036228	100422959	.	NR_036228	ENSG00000266518	MIR4268	-	microRNA 4268	ncRNA
chr2	220193106	220193410	3.85	4.58	2.28	2.3	0.00298	0.122	+	4.58	NA	Intergenic	MER52A|LTR|ERV1	-286693	NR_036228	100422959	.	NR_036228	ENSG00000266518	MIR4268	-	microRNA 4268	ncRNA
chr2	220194648	220195308	4.65	5.54	1.88	3.66	5.76e-08	7.43e-05	+	5.54	NA	Intergenic	Intergenic	-288413	NR_036228	100422959	.	NR_036228	ENSG00000266518	MIR4268	-	microRNA 4268	ncRNA
chr2	220219484	220219805	3.76	4.46	2.35	2.11	0.00307	0.124	+	4.46	NA	Intergenic	Intergenic	-313080	NR_036228	100422959	.	NR_036228	ENSG00000266518	MIR4268	-	microRNA 4268	ncRNA
chr2	220228619	220229008	5.27	5.98	3.82	2.16	0.000162	0.0225	+	5.98	NA	Intergenic	MLT1H1|LTR|ERVL-MaLR	-322249	NR_036228	100422959	.	NR_036228	ENSG00000266518	MIR4268	-	microRNA 4268	ncRNA
chr2	220279298	220279625	3.34	4.19	0.99	3.21	0.000506	0.0454	+	4.19	NA	Intergenic	Intergenic	-372897	NR_036228	100422959	.	NR_036228	ENSG00000266518	MIR4268	-	microRNA 4268	ncRNA
chr2	221346698	221347000	3.54	4.31	1.77	2.53	0.000582	0.0489	+	4.31	NA	Intergenic	Intergenic	225455	NM_001363748	2043	Hs.371218	NM_004438	ENSG00000116106	EPHA4	EK8|HEK8|SEK|TYRO1	EPH receptor A4	protein-coding
chr2	221347446	221347779	4.2	5.04	2	3.04	3.23e-06	0.00156	+	5.04	NA	Intergenic	Intergenic	224691	NM_001363748	2043	Hs.371218	NM_004438	ENSG00000116106	EPHA4	EK8|HEK8|SEK|TYRO1	EPH receptor A4	protein-coding
chr2	221546829	221547109	3.55	4.23	2.19	2.04	0.00605	0.173	+	4.23	NA	intron (NM_001363748, intron 3 of 17)	intron (NM_001363748, intron 3 of 17)	25335	NM_001363748	2043	Hs.371218	NM_004438	ENSG00000116106	EPHA4	EK8|HEK8|SEK|TYRO1	EPH receptor A4	protein-coding
chr2	227256551	227256991	4.2	4.88	2.88	2	0.00458	0.151	+	4.88	NA	intron (NM_000091, intron 17 of 51)	intron (NM_000091, intron 17 of 51)	68393	NR_102371	654841	Hs.659982	NR_102371	ENSG00000236432	LOC654841	-	uncharacterized LOC654841	ncRNA
chr2	227904402	227904576	2.87	3.63	1.17	2.45	0.00851	0.202	+	3.63	NA	intron (NM_178821, intron 7 of 12)	intron (NM_178821, intron 7 of 12)	32858	NM_178821	164781	Hs.424594	NM_178821	ENSG00000123977	DAW1	ODA16|WDR69	dynein assembly factor with WD repeats 1	protein-coding
chr2	231212272	231212610	3.83	4.52	2.45	2.08	0.00315	0.126	+	4.52	NA	intron (NM_001352757, intron 3 of 19)	intron (NM_001352757, intron 3 of 19)	13810	NM_001352755	80210	Hs.162411	NM_025139	ENSG00000135931	ARMC9	ARM|JBTS30|KU-MEL-1|NS21	armadillo repeat containing 9	protein-coding
chr2	241309161	241309474	3.73	4.54	1.65	2.9	0.00024	0.0292	+	4.54	NA	intron (NM_005336, intron 1 of 27)	L2a|LINE|L2	-5869	NM_001349306	4735	Hs.721234	NM_004404	ENSG00000168385	SEPTIN2	DIFF6|NEDD-5|NEDD5|Pnutl3|SEPT2|hNedd5	septin 2	protein-coding
chr20	5979850	5980092	3.81	2.35	4.52	-2.17	0.00575	0.168	+	2.35	NA	intron (NM_182802, intron 13 of 18)	L2a|LINE|L2	25850	NR_110101	101929225	Hs.635771	NR_110101	ENSG00000278719	MCM8-AS1	-	MCM8 antisense RNA 1	ncRNA
chr20	8052380	8052743	4.58	5.28	3.18	2.09	0.00302	0.123	+	5.28	NA	Intergenic	MIR|SINE|MIR	-32801	NM_021156	56255	Hs.169358	NM_021156	ENSG00000125827	TMX4	DJ971N18.2|PDIA14|TXNDC13	thioredoxin related transmembrane protein 4	protein-coding
chr20	8094791	8095249	5.31	6.02	3.83	2.19	0.000197	0.0257	+	6.02	NA	Intergenic	Chap1_Mam|DNA|hAT-Charlie	-37246	NM_015192	23236	Hs.431173	NM_015192	ENSG00000182621	PLCB1	EIEE12|PI-PLC|PLC-154|PLC-I|PLC-beta-1|PLC154|PLCB1A|PLCB1B	phospholipase C beta 1	protein-coding
chr20	9169952	9170173	2.86	3.64	1	2.64	0.00217	0.103	+	3.64	NA	intron (NM_001172646, intron 1 of 37)	L1ME2z|LINE|L1	-47327	NM_182797	5332	Hs.472101	NM_000933	ENSG00000101333	PLCB4	ARCND2|PI-PLC	phospholipase C beta 4	protein-coding
chr20	9727195	9727545	4.45	5.14	3.1	2.04	0.000349	0.0366	+	5.14	NA	intron (NM_177990, intron 1 of 9)	L1MC4a|LINE|L1	111706	NM_020341	57144	Hs.32539	NM_020341	ENSG00000101349	PAK5	PAK7	p21 (RAC1) activated kinase 5	protein-coding
chr20	9800279	9800918	4.51	5.3	2.64	2.65	7.33e-06	0.00281	+	5.3	NA	intron (NM_177990, intron 1 of 9)	intron (NM_177990, intron 1 of 9)	38477	NM_020341	57144	Hs.32539	NM_020341	ENSG00000101349	PAK5	PAK7	p21 (RAC1) activated kinase 5	protein-coding
chr20	9817697	9817978	3.46	4.28	1.35	2.93	0.000345	0.0364	+	4.28	NA	intron (NM_177990, intron 1 of 9)	intron (NM_177990, intron 1 of 9)	21238	NM_020341	57144	Hs.32539	NM_020341	ENSG00000101349	PAK5	PAK7	p21 (RAC1) activated kinase 5	protein-coding
chr20	9857372	9857738	4.4	5.26	2	3.26	9.11e-08	0.000106	+	5.26	NA	Intergenic	Intergenic	-18479	NM_177990	57144	Hs.32539	NM_020341	ENSG00000101349	PAK5	PAK7	p21 (RAC1) activated kinase 5	protein-coding
chr20	10052219	10052745	3.98	2.41	4.71	-2.3	0.00743	0.189	+	2.41	NA	intron (NM_022096, intron 8 of 10)	intron (NM_022096, intron 8 of 10)	17495	NM_198798	63926	Hs.70903	NM_022096	ENSG00000132623	ANKEF1	ANKRD5	ankyrin repeat and EF-hand domain containing 1	protein-coding
chr20	12241024	12241327	3.76	4.49	2.19	2.3	0.000228	0.0282	+	4.49	NA	Intergenic	Intergenic	323283	NM_014962	22903	Hs.709366	NM_014962	ENSG00000132640	BTBD3	dJ742J24.1	BTB domain containing 3	protein-coding
chr20	14133228	14133436	2.93	3.73	0.99	2.75	0.00135	0.0787	+	3.73	NA	intron (NM_001351663, intron 3 of 17)	intron (NM_001351663, intron 3 of 17)	137816	NM_001351663	140733	Hs.661576	NM_080676	ENSG00000172264	MACROD2	C20orf133|C2orf133	mono-ADP ribosylhydrolase 2	protein-coding
chr20	14766141	14766572	4.05	2.24	4.83	-2.59	0.00285	0.12	+	2.24	NA	intron (NM_001351663, intron 5 of 17)	intron (NM_001351663, intron 5 of 17)	163161	NR_110318	100379174	Hs.407533	NR_037841	ENSG00000235914	MACROD2-AS1	BA318C17.1|NCRNA00186	MACROD2 antisense RNA 1	ncRNA
chr20	15576478	15576794	3.24	4.03	1.36	2.67	0.0017	0.0901	+	4.03	NA	intron (NM_001351663, intron 8 of 17)	intron (NM_001351663, intron 8 of 17)	346678	NR_130925	613266	Hs.309149	NR_130924	.	LOC613266	-	uncharacterized LOC613266	ncRNA
chr20	17731269	17731809	4.88	2.6	5.73	-3.13	2.01e-07	0.000193	+	2.6	NA	intron (NM_001014977, intron 2 of 2)	intron (NM_001014977, intron 2 of 2)	31591	NM_178477	140836	Hs.115366	NM_178477	ENSG00000125888	BANF2	BAF-L|BAF2|BAFL|C20orf179	barrier to autointegration factor 2	protein-coding
chr20	18046994	18047302	3.39	4.15	1.64	2.51	0.000453	0.0427	+	4.15	NA	intron (NM_001303462, intron 1 of 2)	MIR|SINE|MIR	10768	NM_021220	58495	Hs.661013	NM_021220	ENSG00000125850	OVOL2	CHED|CHED1|CHED2|EUROIMAGE566589|PPCD1|ZNF339	ovo like zinc finger 2	protein-coding
chr20	18313391	18313823	4.02	4.86	1.78	3.07	7.71e-05	0.0142	+	4.86	NA	intron (NM_001352462, intron 7 of 7)	intron (NM_001352462, intron 7 of 7)	25080	NM_001352455	7692	Hs.472221	NM_003434	ENSG00000125846	ZNF133	ZNF150|pHZ-13|pHZ-66	zinc finger protein 133	protein-coding
chr20	19975049	19975493	5.08	5.94	2.64	3.29	0.0075	0.19	+	5.94	NA	exon (NM_018993, exon 7 of 11)	exon (NM_018993, exon 7 of 11)	-42019	NM_181528	51126	Hs.368783	NM_016100	ENSG00000173418	NAA20	NAT3|NAT3P|NAT5|NAT5P|dJ1002M8.1	N(alpha)-acetyltransferase 20, NatB catalytic subunit	protein-coding
chr20	21096309	21096549	3.66	2.32	4.35	-2.03	0.0129	0.245	+	2.32	NA	intron (NR_147212, intron 1 of 2)	MLT1J1|LTR|ERVL-MaLR	9929	NR_147212	105372556	Hs.371339	NR_147212	ENSG00000225127	LINC00237	NCRNA00237	long intergenic non-protein coding RNA 237	ncRNA
chr20	22806965	22807415	5.86	6.58	4.38	2.19	9.54e-06	0.0034	+	6.58	NA	Intergenic	Intergenic	-121846	NR_146527	105372566	Hs.555065	NR_146527	.	LINC01747	-	long intergenic non-protein coding RNA 1747	ncRNA
chr20	23920040	23920440	4.24	4.98	2.64	2.34	0.000668	0.0531	+	4.98	NA	Intergenic	Intergenic	-40492	NM_001900	1473	Hs.121489	NM_001900	ENSG00000170367	CST5	-	cystatin D	protein-coding
chr20	24308691	24308933	2.98	3.79	1	2.79	0.00897	0.206	+	3.79	NA	Intergenic	MER41B|LTR|ERV1	109045	NR_040102	400839	Hs.651965	NR_040102	ENSG00000230133	LINC01721	-	long intergenic non-protein coding RNA 1721	ncRNA
chr20	24309588	24310028	4.42	5.31	1.65	3.66	3.89e-05	0.00917	+	5.31	NA	Intergenic	Intergenic	110041	NR_040102	400839	Hs.651965	NR_040102	ENSG00000230133	LINC01721	-	long intergenic non-protein coding RNA 1721	ncRNA
chr20	24317319	24317835	3.68	4.49	1.64	2.86	0.00261	0.114	+	4.49	NA	Intergenic	Intergenic	117810	NR_040102	400839	Hs.651965	NR_040102	ENSG00000230133	LINC01721	-	long intergenic non-protein coding RNA 1721	ncRNA
chr20	24330196	24330510	3.27	4.09	1.17	2.91	0.0083	0.2	+	4.09	NA	Intergenic	ERVL-B4-int|LTR|ERVL	130586	NR_040102	400839	Hs.651965	NR_040102	ENSG00000230133	LINC01721	-	long intergenic non-protein coding RNA 1721	ncRNA
chr20	24497892	24498143	2.98	3.67	1.64	2.03	0.0155	0.265	+	3.67	NA	intron (NM_001323606, intron 2 of 4)	intron (NM_001323606, intron 2 of 4)	28057	NR_147606	79953	Hs.124638	NM_024893	ENSG00000101463	SYNDIG1	C20orf39|DSPC2|IFITMD5|TMEM90B	synapse differentiation inducing 1	protein-coding
chr20	30283450	30283828	4.66	5.37	3.2	2.17	0.000562	0.0481	+	5.37	NA	intron (NR_145432, intron 1 of 1)	SST1|Satellite|centr	2898	NR_145432	400841	Hs.516959	NM_207470	.	LINC01597	-	long intergenic non-protein coding RNA 1597	ncRNA
chr20	30297852	30298584	5.45	6.17	3.92	2.25	0.0373	0.374	+	6.17	NA	Intergenic	MIRb|SINE|MIR	-11681	NR_145432	400841	Hs.516959	NM_207470	.	LINC01597	-	long intergenic non-protein coding RNA 1597	ncRNA
chr20	30500576	30500829	3.31	4.02	1.89	2.13	0.0119	0.236	+	4.02	NA	Intergenic	Intergenic	-97241	NR_045115	140678	Hs.653099	NR_045115	.	MLLT10P1	MLLT10L|bA348I14.3	MLLT10 pseudogene 1	pseudo
chr20	32263324	32263638	3.79	4.48	2.44	2.04	0.00203	0.0994	+	4.48	NA	Intergenic	MLT1L|LTR|ERVL-MaLR	-14170	NM_004798	9371	Hs.369670	NM_004798	ENSG00000101350	KIF3B	FLA8|HH0048|KLP-11	kinesin family member 3B	protein-coding
chr20	32804574	32805147	3.83	4.54	2.36	2.18	0.000307	0.0345	+	4.54	NA	intron (NM_001207055, intron 18 of 18)	intron (NM_001207055, intron 18 of 18)	-15093	NM_012325	22919	Hs.472437	NM_012325	ENSG00000101367	MAPRE1	EB1	microtubule associated protein RP/EB family member 1	protein-coding
chr20	41783628	41784162	4.74	5.48	3.14	2.34	2.78e-05	0.00734	+	5.48	NA	Intergenic	MIRb|SINE|MIR	-165518	NM_032221	84181	Hs.740645	NM_032221	ENSG00000124177	CHD6	CHD-6|CHD5|RIGB	chromodomain helicase DNA binding protein 6	protein-coding
chr20	41784316	41784562	3.29	3.99	1.89	2.11	0.0113	0.23	+	3.99	NA	Intergenic	Intergenic	-166062	NM_032221	84181	Hs.740645	NM_032221	ENSG00000124177	CHD6	CHD-6|CHD5|RIGB	chromodomain helicase DNA binding protein 6	protein-coding
chr20	41839243	41839597	4.41	5.2	2.58	2.62	8.99e-06	0.00325	+	5.2	NA	Intergenic	MLT2B1|LTR|ERVL	-221043	NM_032221	84181	Hs.740645	NM_032221	ENSG00000124177	CHD6	CHD-6|CHD5|RIGB	chromodomain helicase DNA binding protein 6	protein-coding
chr20	41854718	41855234	6.91	7.68	5.12	2.55	0.0222	0.306	+	7.68	NA	Intergenic	MLT1F|LTR|ERVL-MaLR	-236599	NM_032221	84181	Hs.740645	NM_032221	ENSG00000124177	CHD6	CHD-6|CHD5|RIGB	chromodomain helicase DNA binding protein 6	protein-coding
chr20	41864739	41865206	4.09	4.91	1.99	2.92	2.31e-05	0.00656	+	4.91	NA	Intergenic	L4_A_Mam|LINE|RTE-X	-246596	NM_032221	84181	Hs.740645	NM_032221	ENSG00000124177	CHD6	CHD-6|CHD5|RIGB	chromodomain helicase DNA binding protein 6	protein-coding
chr20	41884194	41884783	5.68	6.43	4.04	2.4	0.0491	0.415	+	6.43	NA	Intergenic	L2a|LINE|L2	-266112	NM_032221	84181	Hs.740645	NM_032221	ENSG00000124177	CHD6	CHD-6|CHD5|RIGB	chromodomain helicase DNA binding protein 6	protein-coding
chr20	42494271	42494629	4.27	4.96	2.89	2.07	0.0048	0.155	+	4.96	NA	intron (NM_133170, intron 7 of 31)	intron (NM_133170, intron 7 of 31)	-191033	NR_110004	101927159	Hs.570383	NR_110004	ENSG00000229042	LOC101927159	-	uncharacterized LOC101927159	ncRNA
chr20	42981292	42981568	3.08	3.85	1.35	2.5	0.00561	0.166	+	3.85	NA	intron (NM_133170, intron 1 of 31)	MLT1H2|LTR|ERVL-MaLR	12687	NR_149017	101927138	Hs.666740	NR_149017	ENSG00000227599	LOC101927138	-	uncharacterized LOC101927138	ncRNA
chr20	45708932	45709374	4.32	5.19	1.77	3.42	6.56e-06	0.00259	+	5.19	NA	TTS (NM_172005)	TTS (NM_172005)	-3973	NR_037411	100500897	.	NR_037411	ENSG00000266071	MIR3617	-	microRNA 3617	ncRNA
chr20	46564617	46564940	4.29	5.05	2.58	2.47	6.33e-05	0.0125	+	5.05	NA	intron (NM_001193340, intron 11 of 12)	L1ME3G|LINE|L1	-14125	NM_080721	128506	.	NM_080721	ENSG00000149635	OCSTAMP	C20orf123|OC-STAMP|dJ257E24.3	osteoclast stimulatory transmembrane protein	protein-coding
chr20	46703467	46703737	3.7	4.6	0.77	3.83	6.5e-06	0.00258	+	4.6	NA	Intergenic	MER57B2|LTR|ERV1	-6047	NM_030777	81031	Hs.305971	NM_030777	ENSG00000197496	SLC2A10	ATORS|ATS|GLUT10	solute carrier family 2 member 10	protein-coding
chr20	46708111	46708433	4.52	5.33	2.44	2.9	8.6e-06	0.00317	+	5.33	NA	Intergenic	Intergenic	-1377	NM_030777	81031	Hs.305971	NM_030777	ENSG00000197496	SLC2A10	ATORS|ATS|GLUT10	solute carrier family 2 member 10	protein-coding
chr20	46708998	46709262	3.75	4.64	0.99	3.65	5.8e-06	0.00235	+	4.64	NA	promoter-TSS (NM_030777)	promoter-TSS (NM_030777)	-519	NM_030777	81031	Hs.305971	NM_030777	ENSG00000197496	SLC2A10	ATORS|ATS|GLUT10	solute carrier family 2 member 10	protein-coding
chr20	46709463	46709915	4.47	5.33	1.99	3.34	8.78e-06	0.00319	+	5.33	NA	promoter-TSS (NM_030777)	promoter-TSS (NM_030777)	40	NM_030777	81031	Hs.305971	NM_030777	ENSG00000197496	SLC2A10	ATORS|ATS|GLUT10	solute carrier family 2 member 10	protein-coding
chr20	46714559	46714812	3.55	4.26	2.09	2.17	0.0013	0.0774	+	4.26	NA	intron (NM_030777, intron 1 of 4)	intron (NM_030777, intron 1 of 4)	5037	NM_030777	81031	Hs.305971	NM_030777	ENSG00000197496	SLC2A10	ATORS|ATS|GLUT10	solute carrier family 2 member 10	protein-coding
chr20	46739424	46740208	6.27	7.06	4.36	2.7	8.85e-08	0.000103	+	7.06	NA	Intergenic	L2|LINE|L2	30167	NM_030777	81031	Hs.305971	NM_030777	ENSG00000197496	SLC2A10	ATORS|ATS|GLUT10	solute carrier family 2 member 10	protein-coding
chr20	46775117	46775347	2.72	3.45	1.18	2.27	0.0118	0.234	+	3.45	NA	Intergenic	Intergenic	65583	NM_030777	81031	Hs.305971	NM_030777	ENSG00000197496	SLC2A10	ATORS|ATS|GLUT10	solute carrier family 2 member 10	protein-coding
chr20	46958973	46959523	6.33	7.11	4.46	2.66	3.22e-08	5.14e-05	+	7.11	NA	intron (NM_172110, intron 1 of 13)	intron (NM_172110, intron 1 of 13)	64405	NM_005244	2139	Hs.472877	NM_005244	ENSG00000064655	EYA2	EAB1	EYA transcriptional coactivator and phosphatase 2	protein-coding
chr20	46971258	46971635	4.57	5.38	2.57	2.81	9.75e-05	0.0164	+	5.38	NA	intron (NM_172110, intron 1 of 13)	MLT1J|LTR|ERVL-MaLR	76604	NM_005244	2139	Hs.472877	NM_005244	ENSG00000064655	EYA2	EAB1	EYA transcriptional coactivator and phosphatase 2	protein-coding
chr20	46985275	46985578	3.31	4.18	0.78	3.4	0.000671	0.0532	+	4.18	NA	intron (NM_172110, intron 1 of 13)	intron (NM_172110, intron 1 of 13)	90584	NM_005244	2139	Hs.472877	NM_005244	ENSG00000064655	EYA2	EAB1	EYA transcriptional coactivator and phosphatase 2	protein-coding
chr20	46989944	46990247	3.7	4.57	1.19	3.38	7.33e-06	0.00281	+	4.57	NA	exon (NM_005244, exon 2 of 16)	exon (NM_005244, exon 2 of 16)	95253	NM_005244	2139	Hs.472877	NM_005244	ENSG00000064655	EYA2	EAB1	EYA transcriptional coactivator and phosphatase 2	protein-coding
chr20	46998177	46998743	4.31	5.18	1.76	3.42	1.2e-06	0.000743	+	5.18	NA	intron (NM_172110, intron 2 of 13)	intron (NM_172110, intron 2 of 13)	103617	NM_005244	2139	Hs.472877	NM_005244	ENSG00000064655	EYA2	EAB1	EYA transcriptional coactivator and phosphatase 2	protein-coding
chr20	47011413	47011738	3.76	4.55	1.89	2.66	0.00341	0.131	+	4.55	NA	intron (NM_172110, intron 4 of 13)	L2a|LINE|L2	116733	NM_005244	2139	Hs.472877	NM_005244	ENSG00000064655	EYA2	EAB1	EYA transcriptional coactivator and phosphatase 2	protein-coding
chr20	47057692	47058121	3.84	4.69	1.5	3.19	1.12e-05	0.00379	+	4.69	NA	intron (NM_172110, intron 5 of 13)	intron (NM_172110, intron 5 of 13)	-109060	NR_037410	100500814	.	NR_037410	ENSG00000264901	MIR3616	mir-3616	microRNA 3616	ncRNA
chr20	47063472	47063887	4.75	5.58	2.64	2.93	7.25e-08	8.85e-05	+	5.58	NA	intron (NM_172110, intron 5 of 13)	MER51A|LTR|ERV1	-103287	NR_037410	100500814	.	NR_037410	ENSG00000264901	MIR3616	mir-3616	microRNA 3616	ncRNA
chr20	47088320	47088771	5.45	6.16	4.01	2.15	0.000106	0.0174	+	6.16	NA	intron (NM_172110, intron 7 of 13)	intron (NM_172110, intron 7 of 13)	-78421	NR_037410	100500814	.	NR_037410	ENSG00000264901	MIR3616	mir-3616	microRNA 3616	ncRNA
chr20	47125646	47125832	2.63	3.53	-0.23	3.76	0.000974	0.0662	+	3.53	NA	intron (NM_172110, intron 9 of 13)	intron (NM_172110, intron 9 of 13)	-41228	NR_037410	100500814	.	NR_037410	ENSG00000264901	MIR3616	mir-3616	microRNA 3616	ncRNA
chr20	47139862	47140333	5.1	5.92	2.95	2.97	5.45e-06	0.00226	+	5.92	NA	intron (NM_172110, intron 9 of 13)	intron (NM_172110, intron 9 of 13)	-26869	NR_037410	100500814	.	NR_037410	ENSG00000264901	MIR3616	mir-3616	microRNA 3616	ncRNA
chr20	47927439	47927960	5.88	6.58	4.46	2.12	0.0378	0.376	+	6.58	NA	Intergenic	MLT1J|LTR|ERVL-MaLR	-55526	NR_109942	101060004	Hs.129970	NR_109942	.	LINC01523	-	long intergenic non-protein coding RNA 1523	ncRNA
chr20	51313399	51313711	4.41	5.27	1.89	3.39	4.63e-06	0.00205	+	5.27	NA	Intergenic	Intergenic	139422	NR_036162	100422889	.	NR_036162	ENSG00000266761	MIR3194	mir-3194	microRNA 3194	ncRNA
chr20	52295487	52296068	4.42	5.24	2.35	2.88	3.09e-05	0.00782	+	5.24	NA	Intergenic	Intergenic	-103793	NM_199427	55734	Hs.473082	NM_018197	ENSG00000020256	ZFP64	ZNF338	ZFP64 zinc finger protein	protein-coding
chr20	52859240	52859498	2.8	3.54	1.19	2.35	0.00947	0.212	+	3.54	NA	Intergenic	Intergenic	-112989	NM_173485	128553	Hs.473117	NM_173485	ENSG00000182463	TSHZ2	C20orf17|OVC10-2|TSH2|ZABC2|ZNF218	teashirt zinc finger homeobox 2	protein-coding
chr20	53394484	53394723	3.04	3.93	0.19	3.75	0.000161	0.0225	+	3.93	NA	intron (NM_173485, intron 2 of 2)	intron (NM_173485, intron 2 of 2)	-158166	NR_110051	101927770	.	NR_110051	.	LOC101927770	-	uncharacterized LOC101927770	ncRNA
chr20	53395220	53395497	3.07	3.88	1	2.89	0.00145	0.0826	+	3.88	NA	intron (NM_173485, intron 2 of 2)	intron (NM_173485, intron 2 of 2)	-157411	NR_110051	101927770	.	NR_110051	.	LOC101927770	-	uncharacterized LOC101927770	ncRNA
chr20	53425961	53426265	4.15	4.86	2.71	2.14	0.00105	0.0687	+	4.86	NA	intron (NM_173485, intron 2 of 2)	intron (NM_173485, intron 2 of 2)	-126657	NR_110051	101927770	.	NR_110051	.	LOC101927770	-	uncharacterized LOC101927770	ncRNA
chr20	54347150	54347576	4.9	5.63	3.32	2.31	3.03e-07	0.000263	+	5.63	NA	Intergenic	Intergenic	-128230	NM_018431	55816	Hs.473133	NM_018431	ENSG00000101134	DOK5	C20orf180|IRS-6|IRS6	docking protein 5	protein-coding
chr20	54377709	54378140	3.86	4.59	2.28	2.32	0.000352	0.0368	+	4.59	NA	Intergenic	L1MEc|LINE|L1	-97668	NM_018431	55816	Hs.473133	NM_018431	ENSG00000101134	DOK5	C20orf180|IRS-6|IRS6	docking protein 5	protein-coding
chr20	54397413	54397641	2.82	3.73	-0.23	3.96	0.000226	0.0279	+	3.73	NA	Intergenic	Intergenic	-78066	NM_018431	55816	Hs.473133	NM_018431	ENSG00000101134	DOK5	C20orf180|IRS-6|IRS6	docking protein 5	protein-coding
chr20	54475514	54476074	4.19	4.97	2.36	2.62	0.000344	0.0364	+	4.97	NA	5' UTR (NM_001294161, exon 1 of 2)	5' UTR (NM_001294161, exon 1 of 2)	201	NM_001294161	55816	Hs.473133	NM_018431	ENSG00000101134	DOK5	C20orf180|IRS-6|IRS6	docking protein 5	protein-coding
chr20	54486606	54486951	3.78	4.47	2.37	2.11	0.000724	0.0557	+	4.47	NA	intron (NM_018431, intron 1 of 7)	intron (NM_018431, intron 1 of 7)	11186	NM_001294161	55816	Hs.473133	NM_018431	ENSG00000101134	DOK5	C20orf180|IRS-6|IRS6	docking protein 5	protein-coding
chr20	54524360	54524572	2.88	3.79	-0.23	4.02	0.000273	0.032	+	3.79	NA	intron (NM_018431, intron 1 of 7)	intron (NM_018431, intron 1 of 7)	48873	NM_001294161	55816	Hs.473133	NM_018431	ENSG00000101134	DOK5	C20orf180|IRS-6|IRS6	docking protein 5	protein-coding
chr20	54539993	54540664	7.54	8.3	5.83	2.47	0.0139	0.253	+	8.3	NA	intron (NM_018431, intron 1 of 7)	L2a|LINE|L2	64736	NM_001294161	55816	Hs.473133	NM_018431	ENSG00000101134	DOK5	C20orf180|IRS-6|IRS6	docking protein 5	protein-coding
chr20	54585200	54585510	3.34	4.23	0.52	3.71	2.83e-05	0.00743	+	4.23	NA	intron (NM_018431, intron 2 of 7)	AmnSINE1|SINE|5S-Deu-L2	109762	NM_001294161	55816	Hs.473133	NM_018431	ENSG00000101134	DOK5	C20orf180|IRS-6|IRS6	docking protein 5	protein-coding
chr20	54607290	54607621	3.32	4.07	1.65	2.42	0.00107	0.0692	+	4.07	NA	intron (NM_018431, intron 5 of 7)	intron (NM_018431, intron 5 of 7)	131863	NM_001294161	55816	Hs.473133	NM_018431	ENSG00000101134	DOK5	C20orf180|IRS-6|IRS6	docking protein 5	protein-coding
chr20	54619242	54619551	4.18	4.98	2.2	2.78	1.45e-05	0.00457	+	4.98	NA	intron (NM_018431, intron 6 of 7)	intron (NM_018431, intron 6 of 7)	143804	NM_001294161	55816	Hs.473133	NM_018431	ENSG00000101134	DOK5	C20orf180|IRS-6|IRS6	docking protein 5	protein-coding
chr20	55216547	55216808	2.82	3.73	-0.23	3.96	0.00133	0.0784	+	3.73	NA	Intergenic	Intergenic	-206365	NR_110629	102723578	Hs.446269	NR_110629	ENSG00000235166	LINC01440	-	long intergenic non-protein coding RNA 1440	ncRNA
chr20	57631553	57631930	3.8	4.49	2.44	2.06	0.00204	0.0998	+	4.49	NA	Intergenic	Intergenic	-11316	NM_001160419	81030	Hs.302123	NM_030776	ENSG00000124256	ZBP1	C20orf183|DAI|DLM-1|DLM1	Z-DNA binding protein 1	protein-coding
chr20	59958645	59958979	4.43	5.15	2.94	2.21	0.000214	0.0271	+	5.15	NA	intron (NM_177980, intron 1 of 17)	intron (NM_177980, intron 1 of 17)	389	NM_177980	60437	Hs.729046	NM_021810	ENSG00000124215	CDH26	VR20	cadherin 26	protein-coding
chr20	59970856	59971198	4.47	5.2	2.95	2.25	0.000144	0.0209	+	5.2	NA	intron (NM_177980, intron 3 of 17)	intron (NM_177980, intron 3 of 17)	12604	NM_177980	60437	Hs.729046	NM_021810	ENSG00000124215	CDH26	VR20	cadherin 26	protein-coding
chr20	59996037	59996595	5.54	6.34	3.61	2.73	5.93e-07	0.000433	+	6.34	NA	promoter-TSS (NM_001348204)	promoter-TSS (NM_001348204)	-58	NM_021810	60437	Hs.729046	NM_021810	ENSG00000124215	CDH26	VR20	cadherin 26	protein-coding
chr20	60022940	60023316	3.5	4.33	1.36	2.97	9e-05	0.0157	+	4.33	NA	Intergenic	MLT1J|LTR|ERVL-MaLR	26754	NM_001348204	60437	Hs.729046	NM_021810	ENSG00000124215	CDH26	VR20	cadherin 26	protein-coding
chr20	60023463	60023816	4.5	5.24	2.94	2.29	2.33e-05	0.00656	+	5.24	NA	Intergenic	MLT1J-int|LTR|ERVL-MaLR	27266	NM_001348204	60437	Hs.729046	NM_021810	ENSG00000124215	CDH26	VR20	cadherin 26	protein-coding
chr20	60279341	60279702	3.98	4.8	1.87	2.93	0.00147	0.0835	+	4.8	NA	intron (NR_046099, intron 3 of 4)	MER77|LTR|ERVL	-28952	NR_030376	693231	.	NR_030376	ENSG00000207802	MIR646	MIRN646|hsa-mir-646	microRNA 646	ncRNA
chr20	60372851	60373238	4.19	5.11	0.99	4.12	0.00879	0.205	+	5.11	NA	Intergenic	MLT1F2|LTR|ERVL-MaLR	64571	NR_030376	693231	.	NR_030376	ENSG00000207802	MIR646	MIRN646|hsa-mir-646	microRNA 646	ncRNA
chr20	63284072	63284982	6.62	5.27	7.31	-2.04	2.76e-05	0.00729	+	5.27	NA	non-coding (NR_104023, exon 1 of 4)	non-coding (NR_104023, exon 1 of 4)	215	NR_104023	55738	Hs.25584	NM_018209	ENSG00000101199	ARFGAP1	ARF1GAP|HRIHFB2281	ADP ribosylation factor GTPase activating protein 1	protein-coding
chr21	8987992	8988367	6.52	4.16	7.37	-3.22	0.0477	0.411	+	4.16	NA	TTS (NR_162111).2	TTS (NR_162111).2	563	NR_162105	113218501	.	NR_162105	.	MIR10396A	-	microRNA 10396a	ncRNA
chr21	14054742	14055024	4.85	5.53	3.52	2.01	0.00117	0.0729	+	5.53	NA	Intergenic	G-rich|Low_complexity|Low_complexity	-74439	NR_027270	391267	Hs.364456	NM_153750	ENSG00000215559	ANKRD20A11P	C21orf81	ankyrin repeat domain 20 family member A11, pseudogene	pseudo
chr21	15075163	15075436	3.37	4.07	1.99	2.08	0.00544	0.164	+	4.07	NA	Intergenic	MLT1F1|LTR|ERVL-MaLR	-10300	NM_003489	8204	Hs.155017	NM_003489	ENSG00000180530	NRIP1	CAKUT3|RIP140	nuclear receptor interacting protein 1	protein-coding
chr21	18155620	18155946	3.24	4.1	0.77	3.33	0.000154	0.0219	+	4.1	NA	intron (NM_001204178, intron 2 of 5)	intron (NM_001204178, intron 2 of 5)	-89050	NM_024944	140578	Hs.283725	NM_024944	ENSG00000154645	CHODL	C21orf68|MT75|PRED12	chondrolectin	protein-coding
chr21	18705976	18706403	3.6	4.29	2.19	2.1	0.0367	0.372	+	4.29	NA	intron (NR_109925, intron 2 of 3)	THE1B|LTR|ERVL-MaLR	-20026	NR_036166	100422920	.	NR_036166	ENSG00000265841	MIR548X	-	microRNA 548x	ncRNA
chr21	25967653	25967986	3.64	4.35	2.19	2.16	0.000477	0.0439	+	4.35	NA	intron (NM_001136131, intron 9 of 15)	intron (NM_001136131, intron 9 of 15)	172570	NM_001136016	351	Hs.434980	NM_000484	ENSG00000142192	APP	AAA|ABETA|ABPP|AD1|APPI|CTFgamma|CVAP|PN-II|PN2|preA4	amyloid beta precursor protein	protein-coding
chr21	28633068	28633359	3.77	4.54	1.99	2.55	0.00141	0.0811	+	4.54	NA	Intergenic	Intergenic	93896	NR_026553	118421	Hs.438549	NR_026552	ENSG00000226935	LINC00161	C21orf100|Linc-USP16|NCRNA00161	long intergenic non-protein coding RNA 161	ncRNA
chr21	28635594	28635869	4.08	4.84	2.35	2.48	7.76e-05	0.0143	+	4.84	NA	Intergenic	MIR|SINE|MIR	96414	NR_026553	118421	Hs.438549	NR_026552	ENSG00000226935	LINC00161	C21orf100|Linc-USP16|NCRNA00161	long intergenic non-protein coding RNA 161	ncRNA
chr21	28834767	28835224	5.18	5.94	3.47	2.47	8.03e-05	0.0146	+	5.94	NA	Intergenic	L1PB1|LINE|L1	50371	NM_013240	29104	Hs.163846	NM_013240	ENSG00000156239	N6AMT1	C21orf127|HEMK2|MTQ2|N6AMT|PRED28|m.HsaHemK2P	N-6 adenine-specific DNA methyltransferase 1	protein-coding
chr21	29446031	29446236	2.74	3.51	0.99	2.52	0.00805	0.197	+	3.51	NA	Intergenic	Intergenic	-49913	NR_146594	54147	Hs.124532	NR_146594	ENSG00000234293	BACH1-IT3	C21orf8|NCRNA00097	BACH1 intronic transcript 3	ncRNA
chr21	29787411	29787685	3.25	4.02	1.5	2.52	0.000783	0.0581	+	4.02	NA	intron (NM_000830, intron 1 of 16)	intron (NM_000830, intron 1 of 16)	39373	NR_027021	642976	Hs.473554	NR_027021	.	GRIK1-AS1	C21orf9|GRIK1-AS|GRIK1AS|NCRNA00110	GRIK1 antisense RNA 1	ncRNA
chr21	31273318	31273686	3.99	4.74	2.36	2.37	0.000122	0.0192	+	4.74	NA	intron (NM_001353688, intron 4 of 29)	L1MEf|LINE|L1	70852	NM_001353686	7074	Hs.517228	NM_003253	ENSG00000156299	TIAM1	TIAM-1	T cell lymphoma invasion and metastasis 1	protein-coding
chr21	31344137	31344430	3.26	4.05	1.36	2.69	0.00282	0.119	+	4.05	NA	promoter-TSS (NM_001353687)	promoter-TSS (NM_001353687)	70	NM_001353686	7074	Hs.517228	NM_003253	ENSG00000156299	TIAM1	TIAM-1	T cell lymphoma invasion and metastasis 1	protein-coding
chr21	32946154	32946391	3.53	2.06	4.24	-2.18	0.0419	0.392	+	2.06	NA	Intergenic	LTR16A2|LTR|ERVL	-12615	NR_135522	102724502	Hs.130572	NR_135522	ENSG00000228961	LINC01690	-	long intergenic non-protein coding RNA 1690	ncRNA
chr21	37763370	37763721	4.13	4.87	2.57	2.29	0.00029	0.0334	+	4.87	NA	intron (NM_002240, intron 2 of 3)	intron (NM_002240, intron 2 of 3)	152911	NM_002240	3763	Hs.626242	NM_002240	ENSG00000157542	KCNJ6	BIR1|GIRK-2|GIRK2|KATP-2|KATP2|KCNJ7|KIR3.2|KPLBS|hiGIRK2	potassium voltage-gated channel subfamily J member 6	protein-coding
chr21	39169967	39170253	3.32	4.07	1.65	2.42	0.00173	0.0908	+	4.07	NA	Intergenic	Tigger3|DNA|TcMar-Tigger	13341	NM_003720	8624	Hs.473838	NM_003720	ENSG00000183527	PSMG1	C21LRP|DSCR2|LRPC21|PAC-1|PAC1	proteasome assembly chaperone 1	protein-coding
chr21	39807695	39808120	5.53	6.23	4.15	2.08	6.5e-06	0.00258	+	6.23	NA	Intergenic	Intergenic	-59530	NM_006198	5121	Hs.80296	NM_006198	ENSG00000183036	PCP4	PEP-19	Purkinje cell protein 4	protein-coding
chr21	39931575	39931980	4.88	5.64	3.14	2.51	0.000286	0.033	+	5.64	NA	Intergenic	Intergenic	64340	NM_006198	5121	Hs.80296	NM_006198	ENSG00000183036	PCP4	PEP-19	Purkinje cell protein 4	protein-coding
chr21	39959359	39959633	3.78	4.52	2.18	2.35	0.00104	0.0683	+	4.52	NA	Intergenic	Intergenic	92058	NM_006198	5121	Hs.80296	NM_006198	ENSG00000183036	PCP4	PEP-19	Purkinje cell protein 4	protein-coding
chr21	39972980	39973252	3.51	4.3	1.64	2.66	0.000376	0.0383	+	4.3	NA	Intergenic	Intergenic	105678	NM_006198	5121	Hs.80296	NM_006198	ENSG00000183036	PCP4	PEP-19	Purkinje cell protein 4	protein-coding
chr21	40507947	40508335	4.71	5.56	2.43	3.12	3.33e-07	0.000278	+	5.56	NA	intron (NR_073202, intron 3 of 32)	intron (NR_073202, intron 3 of 32)	122626	NR_046774	100874326	Hs.679746	NR_046774	ENSG00000233756	DSCAM-IT1	zag4	DSCAM intronic transcript 1	ncRNA
chr21	40508525	40508805	3.86	4.79	0.51	4.28	3.32e-07	0.000278	+	4.79	NA	intron (NR_073202, intron 3 of 32)	AluJr|SINE|Alu	122102	NR_046774	100874326	Hs.679746	NR_046774	ENSG00000233756	DSCAM-IT1	zag4	DSCAM intronic transcript 1	ncRNA
chr21	41110720	41111027	3.43	4.21	1.63	2.58	0.0117	0.234	+	4.21	NA	Intergenic	Intergenic	37190	NR_024100	284835	Hs.106234	NR_024100	ENSG00000226496	LINC00323	C21orf130|NCRNA00323|PRED42	long intergenic non-protein coding RNA 323	ncRNA
chr21	41289412	41289914	4.88	3.2	5.64	-2.43	0.00117	0.073	+	3.2	NA	Intergenic	MER1B|DNA|hAT-Charlie	-27138	NM_206964	54097	Hs.473877	NM_058186	ENSG00000183844	FAM3B	2-21|C21orf11|C21orf76|ORF9|PANDER|PRED44	family with sequence similarity 3 member B	protein-coding
chr22	18048505	18048817	3.3	0.92	4.15	-3.23	0.00285	0.119	+	0.92	NA	Intergenic	CpG	19276	NR_024417	100192420	Hs.589947	NR_024417	ENSG00000235295	LINC01634	-	long intergenic non-protein coding RNA 1634	ncRNA
chr22	18797627	18797964	3.35	1.14	4.19	-3.05	0.000566	0.0482	+	1.14	NA	Intergenic	Intergenic	-5835	NR_003267	2679	Hs.595809	NR_003267	ENSG00000197421	GGT3P	GGT3	gamma-glutamyltransferase 3 pseudogene	pseudo
chr22	18825156	18825334	2.31	-0.16	3.17	-3.34	0.0109	0.226	+	-0.16	NA	Intergenic	Intergenic	-24873	NR_135922	102725072	Hs.745076	NR_135922	ENSG00000161103	LOC102725072	-	Putative uncharacterized protein DKFZp434K191	pseudo
chr22	20048344	20048777	5.21	5.91	3.8	2.11	8.75e-05	0.0154	+	5.91	NA	intron (NM_001322153, intron 3 of 7)	L1M4|LINE|L1	15422	NR_029706	406961	.	NR_029706	ENSG00000208023	MIR185	MIRN185|miR-185	microRNA 185	ncRNA
chr22	20425102	20425372	4.02	4.85	1.89	2.95	0.000776	0.0578	+	4.85	NA	3' UTR (NM_153334, exon 11 of 11)	3' UTR (NM_153334, exon 11 of 11)	12588	NM_182895	91179	Hs.474251	NM_153334	ENSG00000244486	SCARF2	NSR1|SREC-II|SREC2|SRECRP-1|VDEGS	scavenger receptor class F member 2	protein-coding
chr22	23943842	23944151	4.02	4.98	-0.23	5.21	4.6e-08	6.15e-05	+	4.98	NA	intron (NR_003082, intron 4 of 4)	AluJr4|SINE|Alu	17184	NM_001080843	653689	Hs.654462	NM_001080843	ENSG00000133433	GSTT2B	GSTT2P	glutathione S-transferase theta 2B (gene/pseudogene)	protein-coding
chr22	23984446	23984789	4.48	5.26	2.64	2.61	0.000777	0.0578	+	5.26	NA	TTS (NM_001302670).2	TTS (NM_001302670).2	4470	NM_001080843	653689	Hs.654462	NM_001080843	ENSG00000133433	GSTT2B	GSTT2P	glutathione S-transferase theta 2B (gene/pseudogene)	protein-coding
chr22	26445696	26446113	3.83	4.53	2.43	2.1	0.000587	0.0492	+	4.53	NA	TTS (NM_020437)	TTS (NM_020437)	16645	NM_020437	57168	Hs.567547	NM_020437	ENSG00000128203	ASPHD2	-	aspartate beta-hydroxylase domain containing 2	protein-coding
chr22	26783939	26784249	3.19	4.05	0.77	3.28	0.0005	0.0451	+	4.05	NA	Intergenic	Intergenic	-76117	NR_146604	110091768	Hs.639900	NR_146604	.	LOC110091768	-	uncharacterized LOC110091768	ncRNA
chr22	28374997	28375226	3.24	1.85	3.94	-2.08	0.0087	0.204	+	1.85	NA	intron (NM_001145418, intron 2 of 22)	intron (NM_001145418, intron 2 of 22)	-84757	NR_106713	102466081	.	NR_106713	ENSG00000276162	MIR5739	hsa-mir-5739	microRNA 5739	ncRNA
chr22	29739024	29739474	4.35	2.62	5.11	-2.49	0.000266	0.0313	+	2.62	NA	intron (NM_001318129, intron 4 of 5)	intron (NM_001318129, intron 4 of 5)	19246	NM_182527	164633	Hs.643608	NM_182527	ENSG00000100314	CABP7	CALN2	calcium binding protein 7	protein-coding
chr22	34622522	34623057	4.94	1.89	5.85	-3.96	6.92e-08	8.66e-05	+	1.89	NA	Intergenic	L1P2|LINE|L1	375126	NR_138042	101926957	Hs.722607	NR_138042	.	ISX-AS1	-	ISX antisense RNA 1	ncRNA
chr22	42411241	42411648	4.23	2.77	4.95	-2.18	0.000493	0.0446	+	2.77	NA	exon (NM_001371362, exon 4 of 8)	exon (NM_001371362, exon 4 of 8)	20914	NM_001318323	150372	Hs.436677	NM_145912	ENSG00000235568	NFAM1	CNAIP	NFAT activating protein with ITAM motif 1	protein-coding
chr22	43790272	43790569	2.99	3.73	1.37	2.36	0.00909	0.208	+	3.73	NA	intron (NM_022785, intron 2 of 31)	L2a|LINE|L2	21884	NM_022785	64800	Hs.658996	NM_022785	ENSG00000186976	EFCAB6	DJBP|HSCBCIP1|dJ185D5.1	EF-hand calcium binding domain 6	protein-coding
chr22	44423020	44423346	3.8	4.53	2.28	2.25	0.000736	0.0562	+	4.53	NA	Intergenic	L2a|LINE|L2	-20144	NR_109966	101927526	Hs.339290	NR_109966	ENSG00000232655	LINC01656	-	long intergenic non-protein coding RNA 1656	ncRNA
chr3	4174743	4175214	4.14	4.94	2.19	2.75	1.75e-05	0.00533	+	4.94	NA	Intergenic	L1PA6|LINE|L1	-128325	NM_006515	6419	Hs.475300	NM_006515	ENSG00000170364	SETMAR	METNASE|Mar1	SET domain and mariner transposase fusion gene	protein-coding
chr3	6327931	6328385	5.55	6.31	3.86	2.45	1.33e-11	8.07e-08	+	6.31	NA	Intergenic	MIRb|SINE|MIR	477291	NR_110123	101927347	Hs.333345	NR_110123	ENSG00000226258	GRM7-AS3	-	GRM7 antisense RNA 3	ncRNA
chr3	6482411	6483208	6.14	7.03	3.24	3.8	1.42e-13	2.04e-09	+	7.03	NA	Intergenic	MLT2A1|LTR|ERVL	322639	NR_110123	101927347	Hs.333345	NR_110123	ENSG00000226258	GRM7-AS3	-	GRM7 antisense RNA 3	ncRNA
chr3	6518686	6519001	3.88	4.6	2.36	2.24	0.00117	0.0729	+	4.6	NA	Intergenic	LTR10B|LTR|ERV1	286605	NR_110123	101927347	Hs.333345	NR_110123	ENSG00000226258	GRM7-AS3	-	GRM7 antisense RNA 3	ncRNA
chr3	6542824	6543194	4.09	4.88	2.19	2.68	7.18e-05	0.0136	+	4.88	NA	Intergenic	MIRc|SINE|MIR	262440	NR_110123	101927347	Hs.333345	NR_110123	ENSG00000226258	GRM7-AS3	-	GRM7 antisense RNA 3	ncRNA
chr3	6578595	6578867	3.91	4.62	2.44	2.18	0.000436	0.0418	+	4.62	NA	Intergenic	Tigger7|DNA|TcMar-Tigger	226718	NR_110123	101927347	Hs.333345	NR_110123	ENSG00000226258	GRM7-AS3	-	GRM7 antisense RNA 3	ncRNA
chr3	6726872	6727133	3.14	4.07	-0.23	4.3	4.8e-05	0.0105	+	4.07	NA	intron (NR_110123, intron 2 of 3)	intron (NR_110123, intron 2 of 3)	78446	NR_110123	101927347	Hs.333345	NR_110123	ENSG00000226258	GRM7-AS3	-	GRM7 antisense RNA 3	ncRNA
chr3	6733748	6734065	3.81	4.53	2.27	2.26	0.000324	0.0352	+	4.53	NA	intron (NR_110125, intron 3 of 3)	intron (NR_110125, intron 3 of 3)	71542	NR_110123	101927347	Hs.333345	NR_110123	ENSG00000226258	GRM7-AS3	-	GRM7 antisense RNA 3	ncRNA
chr3	7106668	7107048	4.22	5	2.43	2.57	7.75e-05	0.0143	+	5	NA	intron (NM_000844, intron 1 of 9)	intron (NM_000844, intron 1 of 9)	-212841	NR_131906	105376946	Hs.616038	NR_131906	ENSG00000237665	GRM7-AS2	-	GRM7 antisense RNA 2	ncRNA
chr3	7897628	7898045	4.96	5.69	3.43	2.26	0.00121	0.0744	+	5.69	NA	Intergenic	Charlie3|DNA|hAT-Charlie	118470	NR_110131	101927394	Hs.517767	NR_110131	ENSG00000227110	LOC101927394	-	uncharacterized LOC101927394	ncRNA
chr3	7950981	7951229	3.17	3.93	1.5	2.42	0.00792	0.195	+	3.93	NA	Intergenic	Intergenic	65202	NR_110131	101927394	Hs.517767	NR_110131	ENSG00000227110	LOC101927394	-	uncharacterized LOC101927394	ncRNA
chr3	11867629	11867919	2.93	3.73	0.99	2.74	0.00545	0.164	+	3.73	NA	Intergenic	L1PA6|LINE|L1	-20889	NM_001284401	132001	Hs.475472	NM_138807	ENSG00000144559	TAMM41	C3orf31|RAM41|TAM41	TAM41 mitochondrial translocator assembly and maintenance homolog	protein-coding
chr3	12460099	12460448	4.82	3.18	5.57	-2.4	1.47e-05	0.00461	+	3.18	NA	Intergenic	Intergenic	-24158	NM_001145394	80746	Hs.335550	NM_025265	ENSG00000154743	TSEN2	PCH2B|SEN2|SEN2L	tRNA splicing endonuclease subunit 2	protein-coding
chr3	13627526	13627921	4.46	3.03	5.16	-2.13	0.00437	0.148	+	3.03	NA	intron (NM_001004019, intron 10 of 17)	intron (NM_001004019, intron 10 of 17)	9343	NR_132775	106635526	.	NR_132775	.	SNORA93	-	small nucleolar RNA, H/ACA box 93	snoRNA
chr3	13637454	13638103	6.91	4.16	7.8	-3.63	1.29e-14	2.27e-10	+	4.16	NA	exon (NM_001998, exon 17 of 17)	exon (NM_001998, exon 17 of 17)	-12942	NR_027103	285375	Hs.319969	NR_027103	ENSG00000224514	LINC00620	-	long intergenic non-protein coding RNA 620	ncRNA
chr3	16618764	16619107	3.82	4.51	2.43	2.09	0.00725	0.187	+	4.51	NA	Intergenic	Intergenic	-13513	NM_001351	1618	Hs.131179	NM_001351	ENSG00000092345	DAZL	DAZH|DAZL1|DAZLA|SPGYLA	deleted in azoospermia like	protein-coding
chr3	20336566	20336822	3.16	3.85	1.77	2.08	0.00684	0.182	+	3.85	NA	Intergenic	Intergenic	-5774	NR_110814	101927829	Hs.639381	NR_110814	ENSG00000231304	LOC101927829	-	uncharacterized LOC101927829	ncRNA
chr3	22835676	22836063	3.89	4.58	2.5	2.08	0.001	0.0669	+	4.58	NA	Intergenic	Intergenic	366708	NR_136177	100505877	Hs.125904	NR_136176	ENSG00000233153	UBE2E2-AS1	-	UBE2E2 antisense RNA 1 (head to head)	ncRNA
chr3	27219189	27219396	3.23	3.99	1.51	2.49	0.000624	0.0507	+	3.99	NA	intron (NM_199347, intron 24 of 24)	MER67C|LTR|ERV1	-2770	NM_001304384	152110	Hs.506115	NM_152534	ENSG00000163491	NEK10	-	NIMA related kinase 10	protein-coding
chr3	27583740	27584043	3.79	4.47	2.45	2.02	0.00717	0.186	+	4.47	NA	Intergenic	MLT1J2|LTR|ERVL-MaLR	-99508	NM_001321105	9497	Hs.250072	NM_003615	ENSG00000033867	SLC4A7	NBC2|NBC3|NBCN1|SBC2|SLC4A6	solute carrier family 4 member 7	protein-coding
chr3	35606524	35607474	5.39	6.12	3.83	2.29	0.000182	0.0244	+	6.12	NA	Intergenic	Intergenic	-32526	NM_001267616	10777	Hs.475902	NM_016300	ENSG00000172995	ARPP21	ARPP-21|R3HDM3|RCS|TARPP	cAMP regulated phosphoprotein 21	protein-coding
chr3	46229824	46230167	4.37	5.15	2.52	2.64	0.000581	0.0489	+	5.15	NA	Intergenic	LTR16A2|LTR|ERVL	-12385	NM_178328	1232	Hs.506190	NM_001837	ENSG00000183625	CCR3	CC-CKR-3|CD193|CKR3|CMKBR3	C-C motif chemokine receptor 3	protein-coding
chr3	51786235	51786622	4.72	5.53	2.72	2.82	1.11e-05	0.00378	+	5.53	NA	Intergenic	Intergenic	-7192	NM_001368368	440956	Hs.444316	NM_001143833	ENSG00000214686	IQCF6	-	IQ motif containing F6	protein-coding
chr3	54006232	54006468	3.23	3.94	1.78	2.16	0.00521	0.161	+	3.94	NA	Intergenic	AluSx1|SINE|Alu	-114491	NM_021237	58515	Hs.58471	NM_021237	ENSG00000113811	SELENOK	HSPC030|HSPC297|SELK	selenoprotein K	protein-coding
chr3	54243513	54243877	3.88	4.71	1.65	3.06	0.000189	0.025	+	4.71	NA	intron (NM_018398, intron 2 of 37)	intron (NM_018398, intron 2 of 37)	121143	NM_018398	55799	Hs.656687	NM_018398	ENSG00000157445	CACNA2D3	HSA272268	calcium voltage-gated channel auxiliary subunit alpha2delta 3	protein-coding
chr3	54554274	54554650	4.19	4.91	2.72	2.18	0.00223	0.104	+	4.91	NA	intron (NM_018398, intron 5 of 37)	intron (NM_018398, intron 5 of 37)	85395	NR_027122	790952	Hs.720658	NR_027122	ENSG00000265992	ESRG	HESRG	embryonic stem cell related	ncRNA
chr3	54625894	54626091	3.21	4.02	1.2	2.82	0.000944	0.065	+	4.02	NA	intron (NM_018398, intron 9 of 37)	intron (NM_018398, intron 9 of 37)	13864	NR_027122	790952	Hs.720658	NR_027122	ENSG00000265992	ESRG	HESRG	embryonic stem cell related	ncRNA
chr3	54649594	54649824	3.01	3.69	1.66	2.04	0.0264	0.327	+	3.69	NA	intron (NM_018398, intron 11 of 37)	MLT1A|LTR|ERVL-MaLR	-9852	NR_027122	790952	Hs.720658	NR_027122	ENSG00000265992	ESRG	HESRG	embryonic stem cell related	ncRNA
chr3	54792011	54792911	7.27	7.99	5.75	2.24	0.0353	0.367	+	7.99	NA	intron (NM_018398, intron 13 of 37)	MLT1K|LTR|ERVL-MaLR	108794	NR_046666	100874237	Hs.570583	NR_046666	ENSG00000243715	CACNA2D3-AS1	-	CACNA2D3 antisense RNA 1	ncRNA
chr3	55012076	55012296	3.15	3.84	1.78	2.05	0.0115	0.232	+	3.84	NA	intron (NM_018398, intron 34 of 37)	MIRb|SINE|MIR	-45084	NM_001304389	57408	Hs.591668	NM_020678	ENSG00000144771	LRTM1	HT017	leucine rich repeats and transmembrane domains 1	protein-coding
chr3	63809549	63810041	6.28	4.75	7.01	-2.26	7e-07	0.000489	+	4.75	NA	Intergenic	L2a|LINE|L2	-9504	NM_001355236	132200	Hs.506386	NM_001355236	ENSG00000163632	C3orf49	-	chromosome 3 open reading frame 49	protein-coding
chr3	64996271	64996558	3.58	4.32	2	2.32	0.0017	0.0901	+	4.32	NA	intron (NR_038264, intron 4 of 5)	intron (NR_038264, intron 4 of 5)	-308415	NM_001318781	56999	Hs.656071	NM_182920	ENSG00000163638	ADAMTS9	-	ADAM metallopeptidase with thrombospondin type 1 motif 9	protein-coding
chr3	65509212	65509657	3.41	4.31	0.51	3.8	0.000376	0.0383	+	4.31	NA	intron (NM_001365904, intron 2 of 24)	L1PA2|LINE|L1	-384381	NR_046575	100873983	Hs.663889	NR_046575	ENSG00000240175	MAGI1-AS1	-	MAGI1 antisense RNA 1	ncRNA
chr3	69250015	69250419	4.5	5.41	1.36	4.05	1.1e-05	0.00378	+	5.41	NA	intron (NM_015123, intron 5 of 22)	intron (NM_015123, intron 5 of 22)	-127622	NM_001304418	56203	Hs.350621	NM_198271	ENSG00000163380	LMOD3	NEM10	leiomodin 3	protein-coding
chr3	70815884	70816319	3.97	4.75	2.19	2.56	0.000887	0.0625	+	4.75	NA	Intergenic	L2a|LINE|L2	248822	NM_001349344	27086	Hs.59368	NM_032682	ENSG00000114861	FOXP1	12CC4|HSPC215|MFH|QRF1|hFKH1B	forkhead box P1	protein-coding
chr3	74233139	74233568	3.77	4.59	1.65	2.94	5.2e-05	0.011	+	4.59	NA	Intergenic	Intergenic	287786	NM_020872	5067	Hs.12723	NM_020872	ENSG00000113805	CNTN3	BIG-1|PANG|PCS	contactin 3	protein-coding
chr3	74347912	74348315	5.01	5.84	2.78	3.06	0.0246	0.318	+	5.84	NA	intron (NM_020872, intron 10 of 21)	L1MA9|LINE|L1	173026	NM_020872	5067	Hs.12723	NM_020872	ENSG00000113805	CNTN3	BIG-1|PANG|PCS	contactin 3	protein-coding
chr3	74497731	74498271	4.99	5.89	2.09	3.8	0.00786	0.194	+	5.89	NA	intron (NM_020872, intron 2 of 21)	intron (NM_020872, intron 2 of 21)	23139	NM_020872	5067	Hs.12723	NM_020872	ENSG00000113805	CNTN3	BIG-1|PANG|PCS	contactin 3	protein-coding
chr3	74500983	74501469	4.79	5.72	1.35	4.37	6.28e-07	0.000452	+	5.72	NA	intron (NM_020872, intron 1 of 21)	MER77B|LTR|ERVL	19914	NM_020872	5067	Hs.12723	NM_020872	ENSG00000113805	CNTN3	BIG-1|PANG|PCS	contactin 3	protein-coding
chr3	74546415	74546778	3.54	4.39	1.18	3.22	0.000329	0.0355	+	4.39	NA	Intergenic	MLT2A2|LTR|ERVL	-25457	NM_020872	5067	Hs.12723	NM_020872	ENSG00000113805	CNTN3	BIG-1|PANG|PCS	contactin 3	protein-coding
chr3	74614427	74615037	4.05	4.92	1.5	3.42	0.000421	0.0409	+	4.92	NA	Intergenic	CpG	-93592	NM_020872	5067	Hs.12723	NM_020872	ENSG00000113805	CNTN3	BIG-1|PANG|PCS	contactin 3	protein-coding
chr3	74788975	74789440	4.67	5.52	2.28	3.24	9.27e-07	0.000604	+	5.52	NA	Intergenic	MER44D|DNA|TcMar-Tigger	-268068	NM_020872	5067	Hs.12723	NM_020872	ENSG00000113805	CNTN3	BIG-1|PANG|PCS	contactin 3	protein-coding
chr3	74831886	74832183	3.33	4.11	1.5	2.61	0.00162	0.0879	+	4.11	NA	Intergenic	LTR16A1|LTR|ERVL	-310895	NM_020872	5067	Hs.12723	NM_020872	ENSG00000113805	CNTN3	BIG-1|PANG|PCS	contactin 3	protein-coding
chr3	75618660	75619018	4.38	5.06	3.04	2.02	0.000503	0.0452	+	5.06	NA	Intergenic	CpG	-11924	NR_031714	100302212	.	NR_031714	ENSG00000283894	MIR1324	MIRN1324|hsa-mir-1324	microRNA 1324	ncRNA
chr3	76086212	76086688	5.63	6.37	4.01	2.36	0.0453	0.403	+	6.37	NA	Intergenic	L1MC1|LINE|L1	-300901	NM_001290210	100131827	Hs.556877	NM_001128223	ENSG00000227124	ZNF717	OB1|X17|ZNF838	zinc finger protein 717	protein-coding
chr3	78177950	78178253	3.59	4.31	2.1	2.21	0.00284	0.119	+	4.31	NA	Intergenic	Intergenic	-129139	NR_146636	105377172	.	NR_146636	.	LINC02077	-	long intergenic non-protein coding RNA 2077	ncRNA
chr3	78728869	78729164	3.14	3.88	1.52	2.36	0.00242	0.109	+	3.88	NA	intron (NM_002941, intron 5 of 30)	intron (NM_002941, intron 5 of 30)	290442	NM_001145845	6091	Hs.744218	NM_002941	ENSG00000169855	ROBO1	DUTT1|SAX3	roundabout guidance receptor 1	protein-coding
chr3	78754127	78754330	2.99	3.7	1.52	2.18	0.0094	0.211	+	3.7	NA	intron (NM_002941, intron 4 of 30)	intron (NM_002941, intron 4 of 30)	265230	NM_001145845	6091	Hs.744218	NM_002941	ENSG00000169855	ROBO1	DUTT1|SAX3	roundabout guidance receptor 1	protein-coding
chr3	79900394	79900596	3.19	4	1.18	2.82	0.000291	0.0335	+	4	NA	Intergenic	MER31A|LTR|ERV1	-132497	NM_002941	6091	Hs.744218	NM_002941	ENSG00000169855	ROBO1	DUTT1|SAX3	roundabout guidance receptor 1	protein-coding
chr3	79976520	79976843	3.65	4.44	1.77	2.67	0.000553	0.0478	+	4.44	NA	Intergenic	L1M4b|LINE|L1	-208684	NM_002941	6091	Hs.744218	NM_002941	ENSG00000169855	ROBO1	DUTT1|SAX3	roundabout guidance receptor 1	protein-coding
chr3	79995765	79996147	4.35	5.13	2.5	2.63	4e-05	0.00936	+	5.13	NA	Intergenic	LTR16A|LTR|ERVL	-227958	NM_002941	6091	Hs.744218	NM_002941	ENSG00000169855	ROBO1	DUTT1|SAX3	roundabout guidance receptor 1	protein-coding
chr3	80000123	80000382	3.29	4.04	1.64	2.4	0.00308	0.124	+	4.04	NA	Intergenic	Intergenic	-232255	NM_002941	6091	Hs.744218	NM_002941	ENSG00000169855	ROBO1	DUTT1|SAX3	roundabout guidance receptor 1	protein-coding
chr3	80019121	80019423	3.67	4.35	2.35	2	0.000992	0.0667	+	4.35	NA	Intergenic	MLT1N2|LTR|ERVL-MaLR	-251274	NM_002941	6091	Hs.744218	NM_002941	ENSG00000169855	ROBO1	DUTT1|SAX3	roundabout guidance receptor 1	protein-coding
chr3	80022235	80022617	4.27	5.17	1.36	3.81	1.88e-07	0.000185	+	5.17	NA	Intergenic	MLT2B4|LTR|ERVL	-254428	NM_002941	6091	Hs.744218	NM_002941	ENSG00000169855	ROBO1	DUTT1|SAX3	roundabout guidance receptor 1	protein-coding
chr3	80059238	80059735	4.21	4.89	2.89	2.01	0.00119	0.0734	+	4.89	NA	Intergenic	Tigger1|DNA|TcMar-Tigger	-291489	NM_002941	6091	Hs.744218	NM_002941	ENSG00000169855	ROBO1	DUTT1|SAX3	roundabout guidance receptor 1	protein-coding
chr3	80071253	80071562	4.28	5.05	2.51	2.54	6.16e-05	0.0123	+	5.05	NA	Intergenic	Intergenic	-303410	NM_002941	6091	Hs.744218	NM_002941	ENSG00000169855	ROBO1	DUTT1|SAX3	roundabout guidance receptor 1	protein-coding
chr3	80113424	80113695	3.73	4.47	2.09	2.38	0.00491	0.157	+	4.47	NA	Intergenic	Charlie17a|DNA|hAT-Charlie	-345562	NM_002941	6091	Hs.744218	NM_002941	ENSG00000169855	ROBO1	DUTT1|SAX3	roundabout guidance receptor 1	protein-coding
chr3	80264043	80264355	3.81	4.73	0.5	4.23	6.12e-06	0.00247	+	4.73	NA	Intergenic	L1MCb|LINE|L1	-496201	NM_002941	6091	Hs.744218	NM_002941	ENSG00000169855	ROBO1	DUTT1|SAX3	roundabout guidance receptor 1	protein-coding
chr3	85753502	85753773	2.8	3.58	0.99	2.58	0.00753	0.191	+	3.58	NA	intron (NM_001256504, intron 3 of 10)	intron (NM_001256504, intron 3 of 10)	27156	NM_153184	253559	Hs.164578	NM_153184	ENSG00000175161	CADM2	IGSF4D|NECL3|Necl-3|SynCAM 2|synCAM2	cell adhesion molecule 2	protein-coding
chr3	85760372	85760750	3.84	4.56	2.35	2.22	0.00254	0.112	+	4.56	NA	intron (NM_001256504, intron 3 of 10)	intron (NM_001256504, intron 3 of 10)	34079	NM_153184	253559	Hs.164578	NM_153184	ENSG00000175161	CADM2	IGSF4D|NECL3|Necl-3|SynCAM 2|synCAM2	cell adhesion molecule 2	protein-coding
chr3	88304093	88304285	3.27	0.58	4.15	-3.58	0.000729	0.0559	+	0.58	NA	Intergenic	SVA_D|Retroposon|SVA	-34267	NM_001368167	111064647	.	NM_001368165	.	CSNKA2IP	-	casein kinase 2 subunit alpha' interacting protein	protein-coding
chr3	94648797	94649131	4.19	4.93	2.58	2.35	0.00377	0.138	+	4.93	NA	Intergenic	HERVK11D-int|LTR|ERVK	-289299	NR_015400	255025	Hs.130994	NR_015400	ENSG00000239589	LINC00879	-	long intergenic non-protein coding RNA 879	ncRNA
chr3	100525882	100526218	3.28	4.08	1.35	2.73	0.000553	0.0478	+	4.08	NA	intron (NM_001363876, intron 2 of 6)	intron (NM_001363876, intron 2 of 6)	33431	NM_001363876	55076	Hs.658956	NM_018004	ENSG00000181458	TMEM45A	DERP7|DNAPTP4	transmembrane protein 45A	protein-coding
chr3	102904289	102904577	3.44	4.14	2	2.15	0.00575	0.168	+	4.14	NA	Intergenic	LTR10F|LTR|ERV1	469418	NM_001329788	131368	Hs.352213	NM_175056	ENSG00000170044	ZPLD1	-	zona pellucida like domain containing 1	protein-coding
chr3	105387085	105387357	3.5	4.24	1.88	2.36	0.000396	0.0396	+	4.24	NA	intron (NM_001243280, intron 1 of 14)	intron (NM_001243280, intron 1 of 14)	20312	NM_001627	214	Hs.591293	NM_001627	ENSG00000170017	ALCAM	CD166|MEMD	activated leukocyte cell adhesion molecule	protein-coding
chr3	105882629	105882914	3.24	1.69	3.97	-2.28	0.0255	0.323	+	1.69	NA	Intergenic	AluY|SINE|Alu	-13371	NM_001321790	868	Hs.430589	NM_170662	ENSG00000114423	CBLB	Cbl-b|Nbla00127|RNF56	Cbl proto-oncogene B	protein-coding
chr3	109579663	109579912	2.74	3.61	0.19	3.42	0.000924	0.0641	+	3.61	NA	Intergenic	Intergenic	-23040	NR_039647	100616129	.	NR_039647	ENSG00000265956	MIR4445	-	microRNA 4445	ncRNA
chr3	109664922	109665364	4.11	4.89	2.28	2.62	0.000838	0.0602	+	4.89	NA	Intergenic	L1PA6|LINE|L1	62315	NR_039647	100616129	.	NR_039647	ENSG00000265956	MIR4445	-	microRNA 4445	ncRNA
chr3	111392859	111393377	5.1	5.81	3.65	2.16	8.15e-07	0.000547	+	5.81	NA	Intergenic	MER66C|LTR|ERV1	-149079	NM_198196	10225	Hs.142023	NM_005816	ENSG00000153283	CD96	TACTILE	CD96 molecule	protein-coding
chr3	121726775	121727036	2.98	3.73	1.35	2.38	0.00443	0.149	+	3.73	NA	intron (NM_001256486, intron 5 of 21)	intron (NM_001256486, intron 5 of 21)	22835	NM_001256487	2804	Hs.213389	NM_004487	ENSG00000173230	GOLGB1	GCP|GCP372|GOLIM1	golgin B1	protein-coding
chr3	130058789	130058995	2.8	3.5	1.35	2.15	0.0174	0.278	+	3.5	NA	Intergenic	Intergenic	-22939	NM_001136152	644974	Hs.722197	NM_001136152	ENSG00000251287	ALG1L2	-	ALG1 chitobiosyldiphosphodolichol beta-mannosyltransferase like 2	protein-coding
chr3	130166199	130166620	4.05	4.83	2.27	2.55	0.000527	0.0467	+	4.83	NA	Intergenic	L1PA4|LINE|L1	-46410	NR_027898	646300	Hs.170475	NR_027898	.	COL6A4P2	COL6A4	collagen type VI alpha 4 pseudogene 2	pseudo
chr3	132170001	132170370	3.79	4.7	0.78	3.91	3.52e-06	0.00164	+	4.7	NA	Intergenic	Intergenic	-130580	NM_153429	131034	Hs.199877	NM_130808	ENSG00000196353	CPNE4	COPN4|CPN4	copine 4	protein-coding
chr3	140716188	140716479	2.67	3.5	0.5	3	0.00901	0.207	+	3.5	NA	Intergenic	Intergenic	38270	NM_152616	287015	Hs.343487	NM_152616	ENSG00000155890	TRIM42	PPP1R40|T4A1	tripartite motif containing 42	protein-coding
chr3	141508869	141509200	3.54	4.25	2.09	2.16	0.000784	0.0581	+	4.25	NA	intron (NM_006506, intron 1 of 23)	intron (NM_006506, intron 1 of 23)	22008	NM_001303245	5922	Hs.98445	NM_006506	ENSG00000155903	RASA2	GAP1M	RAS p21 protein activator 2	protein-coding
chr3	144948739	144949076	3.57	1.61	4.37	-2.76	0.000383	0.0387	+	1.61	NA	Intergenic	Intergenic	975827	NM_001134470	205428	Hs.288954	NM_173552	ENSG00000181744	DIPK2A	C3orf58|DIA1|GoPro49|HASF	divergent protein kinase domain 2A	protein-coding
chr3	145440534	145440842	3.57	4.28	2.1	2.18	0.00434	0.148	+	4.28	NA	Intergenic	L1M1|LINE|L1	628497	NR_146297	109729161	.	NR_146297	ENSG00000240032	LNCSRLR	lncRNA-SRLR	lncRNA sorafenib resistance in renal cell carcinoma associated	ncRNA
chr3	151562936	151563266	4.27	0.81	5.21	-4.4	4.57e-09	1.12e-05	+	0.81	NA	Intergenic	LTR32|LTR|ERVL	2894	NR_049818	100847036	.	NR_049818	ENSG00000264330	MIR5186	-	microRNA 5186	ncRNA
chr3	153397779	153398110	3.78	4.57	1.9	2.68	0.000256	0.0305	+	4.57	NA	intron (NR_146713, intron 5 of 6)	intron (NR_146713, intron 5 of 6)	-86550	NR_160966	152118	Hs.58586	NR_160966	.	C3orf79	-	chromosome 3 open reading frame 79	ncRNA
chr3	156495918	156496115	2.95	3.68	1.36	2.32	0.00838	0.2	+	3.68	NA	intron (NM_172159, intron 8 of 13)	intron (NM_172159, intron 8 of 13)	-49081	NR_046618	100874084	Hs.131282	NR_046618	ENSG00000242370	KCNAB1-AS1	-	KCNAB1 antisense RNA 1	ncRNA
chr3	156577810	156578075	3.42	4.24	1.35	2.89	0.00026	0.0307	+	4.24	NA	Intergenic	Intergenic	-22743	NM_001308197	6747	Hs.518346	NM_007107	ENSG00000114850	SSR3	TRAPG	signal sequence receptor subunit 3	protein-coding
chr3	160983917	160984265	3.9	4.76	1.52	3.24	7.55e-05	0.0141	+	4.76	NA	intron (NM_001317912, intron 3 of 4)	MER11C|LTR|ERVK	113493	NR_134243	151742	Hs.389027	NM_139245	ENSG00000163590	PPM1L	PP2C-epsilon|PP2CE|PPM1-LIKE	protein phosphatase, Mg2+/Mn2+ dependent 1L	protein-coding
chr3	163929264	163929577	3.52	1.3	4.36	-3.06	0.00242	0.109	+	1.3	NA	Intergenic	(ATACAC)n|Simple_repeat|Simple_repeat	242135	NR_031665	100302148	.	NR_031665	ENSG00000221251	MIR1263	MIRN1263|hsa-mir-1263	microRNA 1263	ncRNA
chr3	168467403	168467658	3.22	3.9	1.88	2.02	0.026	0.326	+	3.9	NA	intron (NR_021485, intron 3 of 15)	intron (NR_021485, intron 3 of 15)	-84323	NR_030294	693136	.	NR_030294	ENSG00000207717	MIR551B	MIRN551B|mir-551b	microRNA 551b	ncRNA
chr3	170884089	170884723	5.32	1.82	6.26	-4.44	3.98e-11	1.96e-07	+	1.82	NA	Intergenic	L1PA2|LINE|L1	-14211	NM_001320451	200916	Hs.380933	NM_001099645	ENSG00000163584	RPL22L1	-	ribosomal protein L22 like 1	protein-coding
chr3	174358329	174358529	2.99	3.83	0.77	3.06	0.00069	0.0541	+	3.83	NA	Intergenic	Intergenic	-437633	NR_046664	100874010	Hs.624265	NR_046664	ENSG00000228213	NLGN1-AS1	-	NLGN1 antisense RNA 1	ncRNA
chr3	175735921	175736204	4.32	5.07	2.65	2.42	5.57e-05	0.0116	+	5.07	NA	intron (NM_207015, intron 11 of 13)	intron (NM_207015, intron 11 of 13)	40270	NR_046714	100874245	Hs.614827	NR_046714	.	NAALADL2-AS1	-	NAALADL2 antisense RNA 1	ncRNA
chr3	176799726	176800117	4.72	5.5	2.88	2.62	2.71e-06	0.00137	+	5.5	NA	Intergenic	Intergenic	17079	NR_110819	101928684	Hs.639352	NR_110819	ENSG00000228308	LINC01209	-	long intergenic non-protein coding RNA 1209	ncRNA
chr3	176897554	176898041	5.75	6.51	4.02	2.49	2.39e-11	1.35e-07	+	6.51	NA	Intergenic	Intergenic	-80797	NR_110819	101928684	Hs.639352	NR_110819	ENSG00000228308	LINC01209	-	long intergenic non-protein coding RNA 1209	ncRNA
chr3	176920442	176920690	3.49	4.18	2.1	2.08	0.00215	0.102	+	4.18	NA	Intergenic	Tigger7|DNA|TcMar-Tigger	-103565	NR_110819	101928684	Hs.639352	NR_110819	ENSG00000228308	LINC01209	-	long intergenic non-protein coding RNA 1209	ncRNA
chr3	176920909	176921240	4.21	4.93	2.72	2.21	0.00014	0.0206	+	4.93	NA	Intergenic	Intergenic	-104074	NR_110819	101928684	Hs.639352	NR_110819	ENSG00000228308	LINC01209	-	long intergenic non-protein coding RNA 1209	ncRNA
chr3	176922111	176922355	3.64	4.33	2.27	2.06	0.00149	0.0842	+	4.33	NA	Intergenic	Intergenic	-105232	NR_110819	101928684	Hs.639352	NR_110819	ENSG00000228308	LINC01209	-	long intergenic non-protein coding RNA 1209	ncRNA
chr3	177493130	177493350	2.84	3.63	0.99	2.64	0.00248	0.11	+	3.63	NA	intron (NR_047568, intron 1 of 3)	LTR88a|LTR|Gypsy?	51319	NR_047568	100505566	Hs.581170	NR_047568	.	LINC00578	-	long intergenic non-protein coding RNA 578	ncRNA
chr3	177583022	177583305	3.02	3.92	0.18	3.73	0.00077	0.0576	+	3.92	NA	intron (NR_047568, intron 2 of 3)	L1PA8|LINE|L1	141243	NR_047568	100505566	Hs.581170	NR_047568	.	LINC00578	-	long intergenic non-protein coding RNA 578	ncRNA
chr3	181694999	181695438	3.77	4.45	2.43	2.02	0.00258	0.113	+	4.45	NA	intron (NR_075090, intron 2 of 2)	intron (NR_075090, intron 2 of 2)	-16706	NM_003106	6657	Hs.518438	NM_003106	ENSG00000181449	SOX2	ANOP3|MCOPS3	SRY-box transcription factor 2	protein-coding
chr3	182438453	182438665	2.86	3.71	0.51	3.2	0.003	0.123	+	3.71	NA	Intergenic	Intergenic	47803	NR_040105	401103	Hs.591304	NR_040105	ENSG00000241098	LINC01994	-	long intergenic non-protein coding RNA 1994	ncRNA
chr3	186867782	186868005	2.9	3.62	1.37	2.25	0.0285	0.338	+	3.62	NA	Intergenic	Intergenic	-6526	NR_046662	100874095	Hs.638968	NR_046662	ENSG00000226482	ADIPOQ-AS1	-	ADIPOQ antisense RNA 1	ncRNA
chr3	187062781	187063044	3.16	3.86	1.77	2.09	0.0256	0.323	+	3.86	NA	intron (NM_173216, intron 5 of 7)	L1MB3|LINE|L1	24195	NM_001353916	6480	Hs.207459	NM_003032	ENSG00000073849	ST6GAL1	SIAT1|ST6GalI|ST6N	ST6 beta-galactoside alpha-2,6-sialyltransferase 1	protein-coding
chr3	189447047	189447230	2.83	3.57	1.19	2.38	0.00734	0.188	+	3.57	NA	Intergenic	Intergenic	-149607	NM_001329964	8626	Hs.137569	NM_003722	ENSG00000073282	TP63	AIS|B(p51A)|B(p51B)|EEC3|KET|LMS|NBP|OFC8|RHS|SHFM4|TP53CP|TP53L|TP73L|p40|p51|p53CP|p63|p73H|p73L	tumor protein p63	protein-coding
chr3	190644049	190644349	3.53	4.28	1.89	2.39	0.00334	0.129	+	4.28	NA	intron (NM_001364881, intron 9 of 11)	intron (NM_001364881, intron 9 of 11)	130114	NR_157353	3556	Hs.478673	NM_002182	ENSG00000196083	IL1RAP	C3orf13|IL-1RAcP|IL1R3	interleukin 1 receptor accessory protein	protein-coding
chr3	196962054	196962818	5.49	3.74	6.26	-2.52	4.62e-05	0.0102	+	3.74	NA	intron (NM_025163, intron 1 of 2)	LTR5B|LTR|ERVK	6397	NM_025163	80235	Hs.518403	NM_025163	ENSG00000119227	PIGZ	GPI-MT-IV|PIG-Z|SMP3	phosphatidylinositol glycan anchor biosynthesis class Z	protein-coding
chr4	5128655	5129012	3.53	4.39	1.18	3.2	0.000213	0.027	+	4.39	NA	intron (NM_001306082, intron 1 of 12)	intron (NM_001306082, intron 1 of 12)	77354	NM_001345969	55351	Hs.133062	NM_018401	ENSG00000152953	STK32B	HSA250839|STK32|STKG6|YANK2	serine/threonine kinase 32B	protein-coding
chr4	5138052	5138386	3.19	4.05	0.77	3.28	0.000759	0.0573	+	4.05	NA	intron (NM_001306082, intron 1 of 12)	intron (NM_001306082, intron 1 of 12)	86739	NM_001345969	55351	Hs.133062	NM_018401	ENSG00000152953	STK32B	HSA250839|STK32|STKG6|YANK2	serine/threonine kinase 32B	protein-coding
chr4	7166235	7166583	3.73	1.85	4.52	-2.67	0.000215	0.0271	+	1.85	NA	Intergenic	MLT1C|LTR|ERVL-MaLR	-26129	NM_020777	57537	Hs.479099	NM_020777	ENSG00000184985	SORCS2	-	sortilin related VPS10 domain containing receptor 2	protein-coding
chr4	8247526	8247917	5.18	5.86	3.84	2.02	0.000467	0.0433	+	5.86	NA	Intergenic	Intergenic	-22032	NM_053044	94031	Hs.479119	NM_053044	ENSG00000170801	HTRA3	Prsp|Tasp	HtrA serine peptidase 3	protein-coding
chr4	18394962	18395242	3.92	2.27	4.67	-2.41	0.00123	0.0749	+	2.27	NA	Intergenic	Intergenic	-373227	NR_158566	254251	Hs.446201	NM_153686	ENSG00000178177	LCORL	MLR1	ligand dependent nuclear receptor corepressor like	protein-coding
chr4	18439405	18439629	3.08	1.72	3.76	-2.05	0.0298	0.344	+	1.72	NA	Intergenic	Intergenic	-417642	NR_158566	254251	Hs.446201	NM_153686	ENSG00000178177	LCORL	MLR1	ligand dependent nuclear receptor corepressor like	protein-coding
chr4	18444099	18444633	5.7	4.05	6.45	-2.4	0.0435	0.397	+	4.05	NA	Intergenic	L1MEc|LINE|L1	-422491	NR_158566	254251	Hs.446201	NM_153686	ENSG00000178177	LCORL	MLR1	ligand dependent nuclear receptor corepressor like	protein-coding
chr4	18571212	18571595	4.35	2.77	5.08	-2.31	0.00271	0.116	+	2.77	NA	Intergenic	Intergenic	-549529	NR_158566	254251	Hs.446201	NM_153686	ENSG00000178177	LCORL	MLR1	ligand dependent nuclear receptor corepressor like	protein-coding
chr4	23290630	23291005	4.03	4.74	2.57	2.17	0.0142	0.255	+	4.74	NA	Intergenic	Intergenic	576729	NM_001277225	57733	Hs.653107	NM_020973	ENSG00000249948	GBA3	CBG|CBGL1|GLUC|KLRP	glucosylceramidase beta 3 (gene/pseudogene)	protein-coding
chr4	23436705	23436997	2.92	3.62	1.51	2.11	0.0246	0.318	+	3.62	NA	Intergenic	Intergenic	444441	NM_001330753	10891	Hs.527078	NM_013261	ENSG00000109819	PPARGC1A	LEM6|PGC-1(alpha)|PGC-1alpha|PGC-1v|PGC1|PGC1A|PPARGC1	PPARG coactivator 1 alpha	protein-coding
chr4	23631582	23631818	2.93	3.63	1.52	2.11	0.0144	0.257	+	3.63	NA	Intergenic	Intergenic	249592	NM_001330753	10891	Hs.527078	NM_013261	ENSG00000109819	PPARGC1A	LEM6|PGC-1(alpha)|PGC-1alpha|PGC-1v|PGC1|PGC1A|PPARGC1	PPARG coactivator 1 alpha	protein-coding
chr4	26453259	26453554	3.31	4.08	1.51	2.57	0.000919	0.0638	+	4.08	NA	Intergenic	Intergenic	37077	NM_000730	886	Hs.129	NM_000730	ENSG00000163394	CCKAR	CCK-A|CCK1-R|CCK1R|CCKRA	cholecystokinin A receptor	protein-coding
chr4	26568555	26568919	3.61	4.29	2.29	2	0.00394	0.141	+	4.29	NA	Intergenic	Intergenic	-15187	NM_001292054	55296	Hs.479403	NM_018317	ENSG00000109680	TBC1D19	-	TBC1 domain family member 19	protein-coding
chr4	30536262	30536551	4.01	4.77	2.29	2.49	0.00122	0.0747	+	4.77	NA	Intergenic	Intergenic	-183962	NM_032456	5099	Hs.479439	NM_002589	ENSG00000169851	PCDH7	BH-Pcdh|BHPCDH|PPP1R120	protocadherin 7	protein-coding
chr4	30537480	30537918	5.17	5.91	3.58	2.33	2.59e-06	0.00135	+	5.91	NA	Intergenic	MLT1D|LTR|ERVL-MaLR	-182670	NM_032456	5099	Hs.479439	NM_002589	ENSG00000169851	PCDH7	BH-Pcdh|BHPCDH|PPP1R120	protocadherin 7	protein-coding
chr4	30544841	30545169	3.48	4.26	1.65	2.61	0.00457	0.151	+	4.26	NA	Intergenic	Intergenic	-175364	NM_032456	5099	Hs.479439	NM_002589	ENSG00000169851	PCDH7	BH-Pcdh|BHPCDH|PPP1R120	protocadherin 7	protein-coding
chr4	30641139	30641548	4.26	5.06	2.35	2.71	2.47e-05	0.00686	+	5.06	NA	Intergenic	Intergenic	-79025	NM_032456	5099	Hs.479439	NM_002589	ENSG00000169851	PCDH7	BH-Pcdh|BHPCDH|PPP1R120	protocadherin 7	protein-coding
chr4	30642530	30642976	5.02	5.87	2.64	3.23	5.84e-08	7.43e-05	+	5.87	NA	Intergenic	Intergenic	-77616	NM_032456	5099	Hs.479439	NM_002589	ENSG00000169851	PCDH7	BH-Pcdh|BHPCDH|PPP1R120	protocadherin 7	protein-coding
chr4	30674150	30674948	5.08	5.83	3.43	2.39	1.33e-08	2.73e-05	+	5.83	NA	Intergenic	Intergenic	-45820	NM_032456	5099	Hs.479439	NM_002589	ENSG00000169851	PCDH7	BH-Pcdh|BHPCDH|PPP1R120	protocadherin 7	protein-coding
chr4	31340255	31340601	3.61	4.29	2.27	2.01	0.00202	0.0993	+	4.29	NA	Intergenic	Intergenic	-166116	NR_149122	105374565	Hs.112715	NR_149121	.	LINC02501	-	long intergenic non-protein coding RNA 2501	ncRNA
chr4	31341865	31342328	4.37	5.07	2.94	2.13	0.000185	0.0246	+	5.07	NA	Intergenic	L1MB7|LINE|L1	-164447	NR_149122	105374565	Hs.112715	NR_149121	.	LINC02501	-	long intergenic non-protein coding RNA 2501	ncRNA
chr4	37232396	37232751	4.17	4.88	2.7	2.17	0.00032	0.0351	+	4.88	NA	Intergenic	L1MB8|LINE|L1	9417	NR_039965	100616435	.	NR_039965	ENSG00000264319	MIR4801	-	microRNA 4801	ncRNA
chr4	37280262	37280669	4.76	5.52	3.05	2.47	4.16e-05	0.0096	+	5.52	NA	intron (NM_001144990, intron 1 of 6)	MER6A|DNA|TcMar-Tigger	35723	NM_001144990	57495	Hs.4280	NM_001144990	ENSG00000174145	NWD2	KIAA1239	NACHT and WD repeat domain containing 2	protein-coding
chr4	43133639	43134039	4.6	5.47	2.1	3.37	0.000145	0.021	+	5.47	NA	Intergenic	Intergenic	240573	NM_001080476	389207	Hs.162559	NM_001080476	ENSG00000215203	GRXCR1	DFNB25|PPP1R88	glutaredoxin and cysteine rich domain containing 1	protein-coding
chr4	43244159	43244446	3.14	3.94	1.2	2.74	0.011	0.227	+	3.94	NA	Intergenic	Intergenic	248240	NR_146993	105374436	Hs.170605	NR_146993	ENSG00000248143	LINC02383	-	long intergenic non-protein coding RNA 2383	ncRNA
chr4	43386227	43386418	2.7	3.41	1.2	2.21	0.0458	0.405	+	3.41	NA	Intergenic	Intergenic	106220	NR_146993	105374436	Hs.170605	NR_146993	ENSG00000248143	LINC02383	-	long intergenic non-protein coding RNA 2383	ncRNA
chr4	43402435	43402732	3.48	4.39	0.51	3.87	6.05e-05	0.0122	+	4.39	NA	Intergenic	MER102b|DNA|hAT-Charlie	89959	NR_146993	105374436	Hs.170605	NR_146993	ENSG00000248143	LINC02383	-	long intergenic non-protein coding RNA 2383	ncRNA
chr4	43445600	43446003	3.5	4.43	0.19	4.24	0.000107	0.0175	+	4.43	NA	Intergenic	MLT2A1|LTR|ERVL	46741	NR_146993	105374436	Hs.170605	NR_146993	ENSG00000248143	LINC02383	-	long intergenic non-protein coding RNA 2383	ncRNA
chr4	45073041	45073346	4.27	5.03	2.58	2.45	0.000341	0.0362	+	5.03	NA	Intergenic	MSTA|LTR|ERVL-MaLR	-346560	NM_001270881	132789	Hs.21398	NM_138335	ENSG00000163281	GNPDA2	GNP2|SB52	glucosamine-6-phosphate deaminase 2	protein-coding
chr4	47850418	47850640	3.02	3.81	1.19	2.62	0.00115	0.0723	+	3.81	NA	intron (NR_103795, intron 23 of 23)	intron (NR_103795, intron 23 of 23)	-12423	NM_001278585	10699	Hs.518618	NM_006587	ENSG00000145244	CORIN	ATC2|CRN|Lrp4|PEE5|TMPRSS10	corin, serine peptidase	protein-coding
chr4	52807536	52807881	4.23	5.01	2.43	2.57	1.26e-05	0.0041	+	5.01	NA	intron (NR_040106, intron 4 of 4)	L1PA8|LINE|L1	17715	NR_040106	152578	Hs.383806	NR_040106	ENSG00000250302	LINC01618	-	long intergenic non-protein coding RNA 1618	ncRNA
chr4	54897590	54898053	4.48	5.17	3.09	2.08	0.00314	0.125	+	5.17	NA	Intergenic	MER119|DNA|hAT-Charlie	227773	NM_002253	3791	Hs.479756	NM_002253	ENSG00000128052	KDR	CD309|FLK1|VEGFR|VEGFR2	kinase insert domain receptor	protein-coding
chr4	55229919	55230204	3.54	4.35	1.51	2.84	0.000228	0.0281	+	4.35	NA	Intergenic	Intergenic	-104467	NM_002253	3791	Hs.479756	NM_002253	ENSG00000128052	KDR	CD309|FLK1|VEGFR|VEGFR2	kinase insert domain receptor	protein-coding
chr4	58502898	58503159	3.22	3.96	1.64	2.31	0.00104	0.0683	+	3.96	NA	Intergenic	Intergenic	33299	NR_133943	105377671	Hs.225045	NR_133943	ENSG00000250340	LINC02494	-	long intergenic non-protein coding RNA 2494	ncRNA
chr4	58564455	58565488	5.71	6.43	4.2	2.23	0.037	0.373	+	6.43	NA	Intergenic	MLT2B3|LTR|ERVL	-28644	NR_133943	105377671	Hs.225045	NR_133943	ENSG00000250340	LINC02494	-	long intergenic non-protein coding RNA 2494	ncRNA
chr4	58587772	58588221	5.17	6	2.99	3.01	4.53e-08	6.12e-05	+	6	NA	Intergenic	MLT2F|LTR|ERVL	-51669	NR_133943	105377671	Hs.225045	NR_133943	ENSG00000250340	LINC02494	-	long intergenic non-protein coding RNA 2494	ncRNA
chr4	58590777	58591114	5.19	5.93	3.57	2.37	4.07e-05	0.00946	+	5.93	NA	Intergenic	MLT1G|LTR|ERVL-MaLR	-54618	NR_133943	105377671	Hs.225045	NR_133943	ENSG00000250340	LINC02494	-	long intergenic non-protein coding RNA 2494	ncRNA
chr4	58638821	58638993	2.87	3.66	0.98	2.68	0.00165	0.0886	+	3.66	NA	Intergenic	Intergenic	-102579	NR_133943	105377671	Hs.225045	NR_133943	ENSG00000250340	LINC02494	-	long intergenic non-protein coding RNA 2494	ncRNA
chr4	58639238	58639465	3.08	3.87	1.18	2.69	0.000855	0.0611	+	3.87	NA	Intergenic	X7B_LINE|LINE|CR1	-103024	NR_133943	105377671	Hs.225045	NR_133943	ENSG00000250340	LINC02494	-	long intergenic non-protein coding RNA 2494	ncRNA
chr4	58646151	58646532	4.12	5.01	1.35	3.66	6.41e-07	0.000459	+	5.01	NA	Intergenic	Intergenic	-110014	NR_133943	105377671	Hs.225045	NR_133943	ENSG00000250340	LINC02494	-	long intergenic non-protein coding RNA 2494	ncRNA
chr4	58665321	58665901	4.36	5.16	2.42	2.74	3.04e-06	0.00149	+	5.16	NA	Intergenic	Charlie1a|DNA|hAT-Charlie	-129283	NR_133943	105377671	Hs.225045	NR_133943	ENSG00000250340	LINC02494	-	long intergenic non-protein coding RNA 2494	ncRNA
chr4	58776705	58777029	4.26	5.07	2.26	2.8	2.98e-05	0.00767	+	5.07	NA	Intergenic	Intergenic	-207415	NR_133941	105377247	Hs.298228	NR_133941	ENSG00000251266	LINC02429	-	long intergenic non-protein coding RNA 2429	ncRNA
chr4	69550250	69550544	3.37	4.12	1.76	2.35	0.00303	0.123	+	4.12	NA	Intergenic	L1PA14|LINE|L1	-24383	NM_001297616	7363	Hs.285887	NM_021139	ENSG00000156096	UGT2B4	HLUG25|UDPGT2B4|UDPGTH1|UDPGTh-1|UGT2B11	UDP glucuronosyltransferase family 2 member B4	protein-coding
chr4	73998326	73999114	5.66	6.54	2.99	3.55	1.25e-12	1.16e-08	+	6.54	NA	promoter-TSS (NM_002994)	promoter-TSS (NM_002994)	-43	NM_002994	6374	Hs.89714	NM_002994	ENSG00000163735	CXCL5	ENA-78|SCYB5	C-X-C motif chemokine ligand 5	protein-coding
chr4	74049448	74049682	3.28	3.97	1.89	2.08	0.00268	0.116	+	3.97	NA	Intergenic	L1MA4A|LINE|L1	5834	NR_026769	10895	Hs.3134	NM_006692	ENSG00000248848	PPBPP2	PPBPL2|SPBPBP	pro-platelet basic protein pseudogene 2	pseudo
chr4	74564872	74565175	3.84	4.52	2.51	2.01	0.00439	0.148	+	4.52	NA	Intergenic	L1PA8A|LINE|L1	119888	NM_001657	374	Hs.270833	NM_001657	ENSG00000109321	AREG	AR|AREGB|CRDGF|SDGF	amphiregulin	protein-coding
chr4	74662463	74662784	3.73	4.44	2.27	2.16	0.031	0.349	+	4.44	NA	Intergenic	Intergenic	131899	NM_001316963	685	Hs.591704	NM_001729	ENSG00000174808	BTC	-	betacellulin	protein-coding
chr4	76359919	76360251	3.94	2.51	4.64	-2.13	0.00594	0.171	+	2.51	NA	intron (NM_001042784, intron 12 of 23)	MSTA-int|LTR|ERVL-MaLR	47220	NM_001042784	339965	Hs.529680	NM_178555	ENSG00000163749	CCDC158	-	coiled-coil domain containing 158	protein-coding
chr4	85173617	85173945	4.2	1.23	5.1	-3.87	2.12e-05	0.00622	+	1.23	NA	Intergenic	Intergenic	206297	NR_152782	404201	Hs.46730	NM_205857	ENSG00000180769	WDFY3-AS2	C4orf12|FBI4|NCRNA00247	WDFY3 antisense RNA 2	ncRNA
chr4	85418165	85418436	4.21	4.94	2.71	2.23	0.000333	0.0357	+	4.94	NA	Intergenic	Intergenic	-56849	NM_001025616	83478	Hs.444229	NM_031305	ENSG00000138639	ARHGAP24	FILGAP|RC-GAP72|RCGAP72|p73|p73RhoGAP	Rho GTPase activating protein 24	protein-coding
chr4	85459724	85460118	4.97	5.7	3.43	2.27	0.00147	0.0835	+	5.7	NA	Intergenic	Intergenic	-15229	NM_001025616	83478	Hs.444229	NM_031305	ENSG00000138639	ARHGAP24	FILGAP|RC-GAP72|RCGAP72|p73|p73RhoGAP	Rho GTPase activating protein 24	protein-coding
chr4	85474799	85475425	4.9	5.64	3.31	2.32	0.00133	0.0782	+	5.64	NA	promoter-TSS (NM_001025616)	promoter-TSS (NM_001025616)	-38	NM_001025616	83478	Hs.444229	NM_031305	ENSG00000138639	ARHGAP24	FILGAP|RC-GAP72|RCGAP72|p73|p73RhoGAP	Rho GTPase activating protein 24	protein-coding
chr4	85774079	85774355	3.27	3.96	1.89	2.07	0.016	0.269	+	3.96	NA	intron (NM_001025616, intron 3 of 9)	intron (NM_001025616, intron 3 of 9)	-4581	NM_001346093	83478	Hs.444229	NM_031305	ENSG00000138639	ARHGAP24	FILGAP|RC-GAP72|RCGAP72|p73|p73RhoGAP	Rho GTPase activating protein 24	protein-coding
chr4	85776539	85776981	4.68	5.43	3	2.43	1.74e-05	0.00532	+	5.43	NA	intron (NM_001025616, intron 3 of 9)	intron (NM_001025616, intron 3 of 9)	-2038	NM_001346093	83478	Hs.444229	NM_031305	ENSG00000138639	ARHGAP24	FILGAP|RC-GAP72|RCGAP72|p73|p73RhoGAP	Rho GTPase activating protein 24	protein-coding
chr4	86036807	86037049	3.12	3.8	1.79	2.01	0.0248	0.319	+	3.8	NA	intron (NM_001363657, intron 11 of 13)	intron (NM_001363657, intron 11 of 13)	-82878	NR_110879	101929064	Hs.662221	NR_110879	ENSG00000250062	LOC101929064	-	uncharacterized LOC101929064	ncRNA
chr4	86432606	86433139	6.71	7.52	4.76	2.76	4.35e-08	6.02e-05	+	7.52	NA	intron (NM_002753, intron 1 of 13)	ERV3-16A3_I-int|LTR|ERVL	20322	NM_002753	5602	Hs.13438	NM_002753	ENSG00000109339	MAPK10	JNK3|JNK3A|PRKM10|SAPK1b|p493F12|p54bSAPK	mitogen-activated protein kinase 10	protein-coding
chr4	86451601	86451893	3.47	4.18	1.99	2.19	0.00596	0.171	+	4.18	NA	intron (NM_002753, intron 1 of 13)	LTR16A2|LTR|ERVL	1448	NM_002753	5602	Hs.13438	NM_002753	ENSG00000109339	MAPK10	JNK3|JNK3A|PRKM10|SAPK1b|p493F12|p54bSAPK	mitogen-activated protein kinase 10	protein-coding
chr4	86453287	86453745	3.77	4.58	1.77	2.81	8.73e-05	0.0154	+	4.58	NA	promoter-TSS (NM_002753)	promoter-TSS (NM_002753)	-321	NM_002753	5602	Hs.13438	NM_002753	ENSG00000109339	MAPK10	JNK3|JNK3A|PRKM10|SAPK1b|p493F12|p54bSAPK	mitogen-activated protein kinase 10	protein-coding
chr4	92059591	92059830	3.08	3.78	1.65	2.13	0.00788	0.195	+	3.78	NA	Intergenic	Intergenic	217591	NR_125920	101929194	Hs.626389	NR_125920	.	LNCPRESS2	-	lncRNA p53 regulated and ESC associated 2	ncRNA
chr4	97759893	97760199	3.36	4.13	1.64	2.48	0.00772	0.193	+	4.13	NA	intron (NM_174952, intron 9 of 10)	intron (NM_174952, intron 9 of 10)	383430	NM_174952	285555	Hs.680226	NM_174952	ENSG00000163116	STPG2	C4orf37	sperm tail PG-rich repeat containing 2	protein-coding
chr4	101256252	101256849	5.23	5.92	3.83	2.09	2.27e-06	0.00123	+	5.92	NA	intron (NM_001130691, intron 1 of 12)	intron (NM_001130691, intron 1 of 12)	-15679	NR_107033	102465868	.	NR_107033	ENSG00000273882	MIR8066	hsa-mir-8066	microRNA 8066	ncRNA
chr4	101885507	101886019	5.94	6.66	4.46	2.2	1.8e-06	0.00102	+	6.66	NA	intron (NM_017935, intron 5 of 16)	Tigger3a|DNA|TcMar-Tigger	71921	NM_001083907	55024	Hs.480400	NM_017935	ENSG00000153064	BANK1	BANK	B cell scaffold protein with ankyrin repeats 1	protein-coding
chr4	102919800	102920029	2.93	3.63	1.5	2.13	0.00855	0.203	+	3.63	NA	intron (NR_047515, intron 4 of 10)	L1PA6|LINE|L1	50923	NM_001008388	493856	Hs.444955	NM_001008388	ENSG00000145354	CISD2	ERIS|Miner1|NAF-1|WFS2|ZCD2	CDGSH iron sulfur domain 2	protein-coding
chr4	106109887	106110253	5.8	4.45	6.48	-2.04	0.000181	0.0243	+	4.45	NA	intron (NM_001290768, intron 25 of 26)	LTR22C0|LTR|ERVK	-87592	NR_125928	101929577	Hs.631131	NR_125928	ENSG00000249635	LOC101929577	-	uncharacterized LOC101929577	ncRNA
chr4	108398342	108398648	3.58	4.27	2.19	2.08	0.00629	0.176	+	4.27	NA	Intergenic	Intergenic	-158738	NR_134679	101929621	Hs.679455	NR_134679	.	LOC101929621	-	uncharacterized LOC101929621	ncRNA
chr4	111989876	111990270	4.87	3.42	5.58	-2.16	0.00394	0.141	+	3.42	NA	Intergenic	LTR52|LTR|ERVL	-155381	NM_152400	132720	Hs.23439	NM_152400	ENSG00000174749	FAM241A	C4orf32	family with sequence similarity 241 member A	protein-coding
chr4	117796778	117797050	3.49	4.37	0.77	3.6	3.15e-05	0.00792	+	4.37	NA	Intergenic	Intergenic	-37487	NR_147154	105377391	Hs.148448	NR_147154	ENSG00000229565	LINC02264	-	long intergenic non-protein coding RNA 2264	ncRNA
chr4	121226417	121226690	3.89	4.79	0.99	3.8	2.08e-06	0.00115	+	4.79	NA	intron (NM_001244764, intron 1 of 12)	intron (NM_001244764, intron 1 of 12)	929	NM_001244764	79931	Hs.208206	NM_024873	ENSG00000050730	TNIP3	ABIN-3|LIND	TNFAIP3 interacting protein 3	protein-coding
chr4	122500733	122501439	4.94	5.62	3.62	2	0.0014	0.0807	+	5.62	NA	Intergenic	Intergenic	-44591	NM_000586	3558	Hs.89679	NM_000586	ENSG00000109471	IL2	IL-2|TCGF|lymphokine	interleukin 2	protein-coding
chr4	123166041	123166382	4.78	5.49	3.32	2.17	8.92e-05	0.0156	+	5.49	NA	intron (NM_001345856, intron 14 of 15)	MLT2A1|LTR|ERVL	-230583	NM_199327	10252	Hs.744854	NM_005841	ENSG00000164056	SPRY1	hSPRY1	sprouty RTK signaling antagonist 1	protein-coding
chr4	125042146	125042400	3.15	3.98	0.99	2.99	0.00405	0.143	+	3.98	NA	Intergenic	Intergenic	-274139	NM_001291285	79633	Hs.563205	NM_024582	ENSG00000196159	FAT4	CDHF14|CDHR11|FAT-J|FATJ|HKLLS2|NBLA00548|VMLDS2	FAT atypical cadherin 4	protein-coding
chr4	125316475	125316754	3.8	4.66	1.37	3.29	7.49e-05	0.014	+	4.66	NA	exon (NM_001291285, exon 1 of 17)	exon (NM_001291285, exon 1 of 17)	203	NM_001291303	79633	Hs.563205	NM_024582	ENSG00000196159	FAT4	CDHF14|CDHR11|FAT-J|FATJ|HKLLS2|NBLA00548|VMLDS2	FAT atypical cadherin 4	protein-coding
chr4	125323746	125324128	4.99	5.73	3.44	2.29	8.66e-06	0.00318	+	5.73	NA	intron (NM_001291303, intron 1 of 16)	intron (NM_001291303, intron 1 of 16)	7525	NM_001291303	79633	Hs.563205	NM_024582	ENSG00000196159	FAT4	CDHF14|CDHR11|FAT-J|FATJ|HKLLS2|NBLA00548|VMLDS2	FAT atypical cadherin 4	protein-coding
chr4	125338828	125339191	4.48	5.29	2.5	2.78	2.75e-05	0.00729	+	5.29	NA	intron (NM_001291303, intron 1 of 16)	intron (NM_001291303, intron 1 of 16)	22598	NM_001291303	79633	Hs.563205	NM_024582	ENSG00000196159	FAT4	CDHF14|CDHR11|FAT-J|FATJ|HKLLS2|NBLA00548|VMLDS2	FAT atypical cadherin 4	protein-coding
chr4	125428270	125428611	4.32	5.13	2.27	2.87	0.00111	0.0707	+	5.13	NA	intron (NM_001291303, intron 6 of 16)	intron (NM_001291303, intron 6 of 16)	-78818	NR_031746	100302267	.	NR_031746	ENSG00000283550	MIR2054	hsa-mir-2054	microRNA 2054	ncRNA
chr4	125456107	125456471	4.85	5.6	3.14	2.46	3.45e-05	0.00835	+	5.6	NA	intron (NM_001291303, intron 9 of 16)	intron (NM_001291303, intron 9 of 16)	-50970	NR_031746	100302267	.	NR_031746	ENSG00000283550	MIR2054	hsa-mir-2054	microRNA 2054	ncRNA
chr4	125677728	125678162	4.29	5.02	2.71	2.31	7.59e-05	0.0141	+	5.02	NA	Intergenic	Intergenic	170686	NR_031746	100302267	.	NR_031746	ENSG00000283550	MIR2054	hsa-mir-2054	microRNA 2054	ncRNA
chr4	127261539	127261832	3.24	4.06	1.18	2.87	0.000614	0.0504	+	4.06	NA	Intergenic	Intergenic	-371271	NM_015693	27152	Hs.391481	NM_015693	ENSG00000164066	INTU	CPLANE4|INT|OFD17|PDZD6|PDZK6|SRTD20	inturned planar cell polarity protein	protein-coding
chr4	140487888	140488332	4.82	3.49	5.51	-2.01	0.00322	0.127	+	3.49	NA	intron (NM_001277353, intron 1 of 10)	L2|LINE|L2	10183	NM_001277353	152586	Hs.189067	NM_001034840	ENSG00000205301	MGAT4D	GnT1IP	MGAT4 family member D	protein-coding
chr4	141332368	141333288	6.86	7.78	3.58	4.2	0.00206	0.1	+	7.78	NA	promoter-TSS (NR_121625)	promoter-TSS (NR_121625)	-211	NR_121625	100507639	Hs.535010	NR_121625	.	LINC02432	-	long intergenic non-protein coding RNA 2432	ncRNA
chr4	141763412	141763734	3.71	4.47	2	2.47	0.000703	0.0547	+	4.47	NA	Intergenic	Intergenic	126990	NM_000585	3600	Hs.168132	NM_000585	ENSG00000164136	IL15	IL-15	interleukin 15	protein-coding
chr4	141884027	141884561	5.11	5.84	3.58	2.25	8.71e-05	0.0154	+	5.84	NA	Intergenic	(TG)n|Simple_repeat|Simple_repeat	247711	NM_000585	3600	Hs.168132	NM_000585	ENSG00000164136	IL15	IL-15	interleukin 15	protein-coding
chr4	144179422	144179726	3.66	4.41	1.99	2.42	0.00036	0.0374	+	4.41	NA	Intergenic	L2|LINE|L2	-38856	NM_001308190	2993	Hs.434973	NM_002099	ENSG00000170180	GYPA	CD235a|GPA|GPErik|GPSAT|HGpMiV|HGpMiXI|HGpSta(C)|MN|MNS|PAS-2	glycophorin A (MNS blood group)	protein-coding
chr4	146790645	146790868	2.53	3.38	0.19	3.19	0.00424	0.146	+	3.38	NA	intron (NR_133922, intron 12 of 13)	MLT1N2|LTR|ERVL-MaLR	151864	NM_004575	5458	Hs.266	NM_004575	ENSG00000151615	POU4F2	BRN3.2|BRN3B|Brn-3b	POU class 4 homeobox 2	protein-coding
chr4	152640519	152640885	4.73	5.41	3.4	2.01	0.00135	0.0788	+	5.41	NA	intron (NM_152680, intron 6 of 6)	intron (NM_152680, intron 6 of 6)	39295	NM_152680	201799	Hs.518900	NM_152680	ENSG00000170006	TMEM154	-	transmembrane protein 154	protein-coding
chr4	152719324	152719707	3.53	1.48	4.34	-2.86	0.00197	0.0978	+	1.48	NA	Intergenic	Intergenic	-39519	NM_152680	201799	Hs.518900	NM_152680	ENSG00000170006	TMEM154	-	transmembrane protein 154	protein-coding
chr4	154838669	154839269	5.45	3.77	6.21	-2.44	0.03	0.345	+	3.77	NA	Intergenic	Intergenic	57464	NM_001277173	166863	Hs.133095	NM_144979	ENSG00000151962	RBM46	CT68	RNA binding motif protein 46	protein-coding
chr4	156741457	156741780	3.26	3.95	1.89	2.06	0.0169	0.275	+	3.95	NA	Intergenic	Intergenic	230180	NM_016205	56034	Hs.570855	NM_016205	ENSG00000145431	PDGFC	FALLOTEIN|SCDGF	platelet derived growth factor C	protein-coding
chr4	157706204	157706542	3.58	2.05	4.31	-2.27	0.000495	0.0448	+	2.05	NA	Intergenic	Intergenic	133883	NR_026992	340017	Hs.428275	NR_026992	ENSG00000234111	LINC02433	-	long intergenic non-protein coding RNA 2433	ncRNA
chr4	157722185	157722584	4.12	1.59	4.99	-3.39	2.04e-05	0.00602	+	1.59	NA	Intergenic	Intergenic	149895	NR_026992	340017	Hs.428275	NR_026992	ENSG00000234111	LINC02433	-	long intergenic non-protein coding RNA 2433	ncRNA
chr4	157730479	157731107	5.8	3.67	6.63	-2.96	0.00929	0.21	+	3.67	NA	Intergenic	HERVL-int|LTR|ERVL	158303	NR_026992	340017	Hs.428275	NR_026992	ENSG00000234111	LINC02433	-	long intergenic non-protein coding RNA 2433	ncRNA
chr4	157734004	157734284	3.76	0.54	4.68	-4.15	5.22e-06	0.00221	+	0.54	NA	Intergenic	HERVL-int|LTR|ERVL	161654	NR_026992	340017	Hs.428275	NR_026992	ENSG00000234111	LINC02433	-	long intergenic non-protein coding RNA 2433	ncRNA
chr4	157763584	157764101	4.51	2.88	5.25	-2.37	0.00016	0.0224	+	2.88	NA	Intergenic	MIRc|SINE|MIR	191353	NR_026992	340017	Hs.428275	NR_026992	ENSG00000234111	LINC02433	-	long intergenic non-protein coding RNA 2433	ncRNA
chr4	157769388	157769836	3.76	1.34	4.62	-3.29	3.44e-05	0.00834	+	1.34	NA	Intergenic	MIR|SINE|MIR	197122	NR_026992	340017	Hs.428275	NR_026992	ENSG00000234111	LINC02433	-	long intergenic non-protein coding RNA 2433	ncRNA
chr4	157810254	157810527	3.72	1.5	4.56	-3.06	2.99e-05	0.00767	+	1.5	NA	Intergenic	MER46C|DNA|TcMar-Tigger	237901	NR_026992	340017	Hs.428275	NR_026992	ENSG00000234111	LINC02433	-	long intergenic non-protein coding RNA 2433	ncRNA
chr4	157823771	157824939	5.78	3.93	6.56	-2.63	6.13e-05	0.0123	+	3.93	NA	Intergenic	L1PBa|LINE|L1	251865	NR_026992	340017	Hs.428275	NR_026992	ENSG00000234111	LINC02433	-	long intergenic non-protein coding RNA 2433	ncRNA
chr4	158170503	158171457	6.64	4.97	7.4	-2.42	8.53e-10	2.8e-06	+	4.97	NA	exon (NM_001128424, exon 2 of 5)	exon (NM_001128424, exon 2 of 5)	228	NR_147410	285505	.	NR_147407	ENSG00000248429	FAM198B-AS1	-	FAM198B antisense RNA 1	ncRNA
chr4	162341468	162341907	4.45	5.13	3.1	2.03	0.00173	0.0909	+	5.13	NA	Intergenic	Tigger3a|DNA|TcMar-Tigger	-177654	NM_001128428	56884	Hs.32452	NM_020116	ENSG00000168843	FSTL5	-	follistatin like 5	protein-coding
chr4	163331878	163332287	4.06	4.79	2.5	2.28	0.000938	0.0647	+	4.79	NA	intron (NM_000909, intron 1 of 2)	CpG	513	NM_000909	4886	Hs.519057	NM_000909	ENSG00000164128	NPY1R	NPY1-R|NPYR	neuropeptide Y receptor Y1	protein-coding
chr4	163404605	163404973	3.99	4.77	2.19	2.58	3.23e-05	0.00805	+	4.77	NA	Intergenic	MLT1C|LTR|ERVL-MaLR	60687	NM_001317091	4889	Hs.519058	NM_006174	ENSG00000164129	NPY5R	NPY5-R|NPYR5|NPYY5-R	neuropeptide Y receptor Y5	protein-coding
chr4	167802541	167802794	3.08	3.9	0.99	2.91	0.000429	0.0413	+	3.9	NA	Intergenic	MER92B|LTR|ERV1	-289869	NM_007193	11199	Hs.188401	NM_007193	ENSG00000109511	ANXA10	ANX14	annexin A10	protein-coding
chr4	167826312	167826653	4.11	4.87	2.43	2.44	0.000186	0.0247	+	4.87	NA	Intergenic	LTR79|LTR|ERVL	-266054	NM_007193	11199	Hs.188401	NM_007193	ENSG00000109511	ANXA10	ANX14	annexin A10	protein-coding
chr4	170213642	170213970	4.21	4.89	2.89	2	0.00644	0.177	+	4.89	NA	Intergenic	MLT1C|LTR|ERVL-MaLR	-12785	NR_125889	101928223	Hs.254617	NR_125889	.	LINC01612	-	long intergenic non-protein coding RNA 1612	ncRNA
chr4	170226218	170226724	7.31	8.05	5.67	2.39	0.00669	0.18	+	8.05	NA	promoter-TSS (NR_125889)	promoter-TSS (NR_125889)	-120	NR_125889	101928223	Hs.254617	NR_125889	.	LINC01612	-	long intergenic non-protein coding RNA 1612	ncRNA
chr4	170273039	170273336	3.43	4.16	1.88	2.28	0.000657	0.0526	+	4.16	NA	intron (NR_125889, intron 1 of 2)	intron (NR_125889, intron 1 of 2)	46597	NR_125889	101928223	Hs.254617	NR_125889	.	LINC01612	-	long intergenic non-protein coding RNA 1612	ncRNA
chr4	170420164	170420815	5.22	5.97	3.58	2.39	0.000558	0.048	+	5.97	NA	Intergenic	MER61D|LTR|ERV1	193899	NR_125889	101928223	Hs.254617	NR_125889	.	LINC01612	-	long intergenic non-protein coding RNA 1612	ncRNA
chr4	171025878	171026206	4.47	5.2	2.94	2.26	1.19e-05	0.00393	+	5.2	NA	Intergenic	Intergenic	-14560	NR_038838	100506122	Hs.434205	NR_038838	ENSG00000248872	LINC02431	-	long intergenic non-protein coding RNA 2431	ncRNA
chr4	173405855	173406360	5.3	5.99	3.92	2.07	0.000108	0.0176	+	5.99	NA	intron (NM_001329597, intron 2 of 3)	L1MC3|LINE|L1	-6992	NM_007281	11341	Hs.7122	NM_007281	ENSG00000164106	SCRG1	SCRG-1	stimulator of chondrogenesis 1	protein-coding
chr4	173482042	173482302	2.7	3.57	0.19	3.38	0.00095	0.0651	+	3.57	NA	intron (NM_001329597, intron 1 of 3)	MIRc|SINE|MIR	37066	NM_001329597	11341	Hs.7122	NM_007281	ENSG00000164106	SCRG1	SCRG-1	stimulator of chondrogenesis 1	protein-coding
chr4	173509355	173509852	4.35	5.04	2.98	2.05	0.0195	0.291	+	5.04	NA	intron (NM_001329597, intron 1 of 3)	CpG	9634	NM_001329597	11341	Hs.7122	NM_007281	ENSG00000164106	SCRG1	SCRG-1	stimulator of chondrogenesis 1	protein-coding
chr4	174549624	174549967	4.29	5.06	2.58	2.48	0.000127	0.0196	+	5.06	NA	Intergenic	Intergenic	-26898	NM_001256306	3248	Hs.596913	NM_000860	ENSG00000164120	HPGD	15-PGDH|PGDH|PGDH1|PHOAR1|SDR36C1	15-hydroxyprostaglandin dehydrogenase	protein-coding
chr4	175873768	175873968	2.98	3.66	1.64	2.02	0.0112	0.229	+	3.66	NA	intron (NR_048571, intron 1 of 5)	intron (NR_048571, intron 1 of 5)	-60754	NM_201591	2823	Hs.75819	NM_005277	ENSG00000150625	GPM6A	GPM6|M6A	glycoprotein M6A	protein-coding
chr4	175935040	175935370	4.27	4.98	2.83	2.14	0.00495	0.157	+	4.98	NA	intron (NR_048571, intron 1 of 5)	intron (NR_048571, intron 1 of 5)	67486	NR_048571	2823	Hs.75819	NM_005277	ENSG00000150625	GPM6A	GPM6|M6A	glycoprotein M6A	protein-coding
chr4	181559561	181559998	4.7	5.44	3.1	2.34	0.00287	0.12	+	5.44	NA	Intergenic	L2c|LINE|L2	270193	NR_147188	105377573	Hs.333288	NR_147188	ENSG00000251336	TEMN3-AS1	-	TENM3 antisense transcript 1	ncRNA
chr4	182862233	182862485	3.26	3.96	1.88	2.08	0.00489	0.157	+	3.96	NA	Intergenic	Intergenic	54894	NM_001351745	1635	Hs.183850	NM_001921	ENSG00000129187	DCTD	-	dCMP deaminase	protein-coding
chr4	183603085	183603418	4.61	5.33	3.13	2.19	7.61e-06	0.00289	+	5.33	NA	Intergenic	L2a|LINE|L2	55933	NM_001307922	201965	Hs.133337	NM_152682	ENSG00000182552	RWDD4	FAM28A|RWDD4A	RWD domain containing 4	protein-coding
chr4	183960021	183960423	3.7	4.56	1.19	3.38	7.31e-05	0.0137	+	4.56	NA	intron (NM_020225, intron 1 of 3)	intron (NM_020225, intron 1 of 3)	54915	NM_020225	56977	Hs.21958	NM_020225	ENSG00000173320	STOX2	-	storkhead box 2	protein-coding
chr4	184021480	184021705	3.25	4.04	1.35	2.68	0.00146	0.0829	+	4.04	NA	non-coding (NR_132761, exon 3 of 3)	non-coding (NR_132761, exon 3 of 3)	116286	NM_020225	56977	Hs.21958	NM_020225	ENSG00000173320	STOX2	-	storkhead box 2	protein-coding
chr4	184265667	184266371	5.04	5.78	3.44	2.34	0.00137	0.0794	+	5.78	NA	Intergenic	L1M6|LINE|L1	-48146	NM_153343	133121	Hs.297814	NM_153343	ENSG00000164303	ENPP6	NPP6	ectonucleotide pyrophosphatase/phosphodiesterase 6	protein-coding
chr4	185761557	185761938	3.74	4.46	2.27	2.18	0.00602	0.172	+	4.46	NA	intron (NM_001145672, intron 1 of 20)	intron (NM_001145672, intron 1 of 20)	14106	NM_001145673	8470	Hs.481342	NM_003603	ENSG00000154556	SORBS2	ARGBP2|PRO0618	sorbin and SH3 domain containing 2	protein-coding
chr5	891028	891579	6.43	4.69	7.2	-2.5	0.0212	0.301	+	4.69	NA	intron (NM_001009877, intron 2 of 15)	intron (NM_001009877, intron 2 of 15)	1218	NR_134296	65980	Hs.449278	NM_023924	ENSG00000028310	BRD9	LAVS3040|PRO9856	bromodomain containing 9	protein-coding
chr5	1549229	1549651	4.01	2.43	4.74	-2.31	0.0155	0.265	+	2.43	NA	Intergenic	Intergenic	-25480	NM_024830	79888	Hs.368853	NM_024830	ENSG00000153395	LPCAT1	AGPAT10|AGPAT9|AYTL2|LPCAT-1|PFAAP3|lpcat|lysoPAFAT	lysophosphatidylcholine acyltransferase 1	protein-coding
chr5	1789465	1789650	3.16	3.99	0.99	3	0.000319	0.035	+	3.99	NA	Intergenic	MER51A|LTR|ERV1	10279	NM_032479	64979	Hs.719465	NM_032479	ENSG00000171421	MRPL36	BRIP1|L36mt|MRP-L36|PRPL36|RPMJ	mitochondrial ribosomal protein L36	protein-coding
chr5	3310992	3311536	4.14	2.52	4.88	-2.36	0.0116	0.233	+	2.52	NA	Intergenic	Intergenic	133429	NR_104617	102467074	Hs.575250	NR_104617	ENSG00000249808	LINC01377	-	long intergenic non-protein coding RNA 1377	ncRNA
chr5	13177397	13177648	3.07	3.86	1.18	2.68	0.00111	0.0708	+	3.86	NA	Intergenic	Intergenic	-144637	NR_147005	105374658	.	NR_147005	.	LINC02220	-	long intergenic non-protein coding RNA 2220	ncRNA
chr5	13249912	13250177	3.84	4.74	1	3.74	1.34e-05	0.00431	+	4.74	NA	Intergenic	MLT1I-int|LTR|ERVL-MaLR	-217159	NR_147005	105374658	.	NR_147005	.	LINC02220	-	long intergenic non-protein coding RNA 2220	ncRNA
chr5	13251951	13252484	6.39	7.28	3.65	3.63	0.000124	0.0193	+	7.28	NA	Intergenic	Intergenic	-219332	NR_147005	105374658	.	NR_147005	.	LINC02220	-	long intergenic non-protein coding RNA 2220	ncRNA
chr5	13331158	13331428	3.21	4.04	1.01	3.04	0.000242	0.0294	+	4.04	NA	Intergenic	Intergenic	-298407	NR_147005	105374658	.	NR_147005	.	LINC02220	-	long intergenic non-protein coding RNA 2220	ncRNA
chr5	13339132	13339818	5.27	6.06	3.36	2.7	2.13e-07	0.0002	+	6.06	NA	Intergenic	Intergenic	-306589	NR_147005	105374658	.	NR_147005	.	LINC02220	-	long intergenic non-protein coding RNA 2220	ncRNA
chr5	13349231	13349500	3.89	4.63	2.29	2.35	0.000442	0.0422	+	4.63	NA	Intergenic	Intergenic	-316480	NR_147005	105374658	.	NR_147005	.	LINC02220	-	long intergenic non-protein coding RNA 2220	ncRNA
chr5	13354635	13355038	5.23	6.01	3.4	2.6	1.27e-06	0.000784	+	6.01	NA	Intergenic	MSTB2|LTR|ERVL-MaLR	-321951	NR_147005	105374658	.	NR_147005	.	LINC02220	-	long intergenic non-protein coding RNA 2220	ncRNA
chr5	13356299	13356583	3.93	4.7	2.2	2.5	0.00016	0.0225	+	4.7	NA	Intergenic	Intergenic	-323555	NR_147005	105374658	.	NR_147005	.	LINC02220	-	long intergenic non-protein coding RNA 2220	ncRNA
chr5	13357446	13357662	3.54	4.31	1.78	2.53	0.000348	0.0366	+	4.31	NA	Intergenic	MLT1B|LTR|ERVL-MaLR	-324668	NR_147005	105374658	.	NR_147005	.	LINC02220	-	long intergenic non-protein coding RNA 2220	ncRNA
chr5	13402702	13402916	2.77	3.55	0.99	2.55	0.00436	0.148	+	3.55	NA	Intergenic	MLT1G1|LTR|ERVL-MaLR	-369923	NR_147005	105374658	.	NR_147005	.	LINC02220	-	long intergenic non-protein coding RNA 2220	ncRNA
chr5	17445209	17445624	5.03	5.95	1.78	4.17	1.75e-08	3.33e-05	+	5.95	NA	intron (NR_134270, intron 1 of 2)	intron (NR_134270, intron 1 of 2)	1407	NR_134270	102723526	.	NR_134270	ENSG00000249662	LINC02218	-	long intergenic non-protein coding RNA 2218	ncRNA
chr5	17905817	17906048	2.61	3.44	0.52	2.92	0.00772	0.193	+	3.44	NA	intron (NR_134286, intron 5 of 7)	L1PB1|LINE|L1	98659	NR_134287	646241	Hs.407197	NR_134286	.	LINC02223	-	long intergenic non-protein coding RNA 2223	ncRNA
chr5	18071960	18072850	4.4	5.21	2.43	2.77	5.18e-05	0.011	+	5.21	NA	Intergenic	MLT2A1|LTR|ERVL	265131	NR_134287	646241	Hs.407197	NR_134286	.	LINC02223	-	long intergenic non-protein coding RNA 2223	ncRNA
chr5	19531570	19531960	4.35	5.04	2.99	2.05	0.000166	0.0229	+	5.04	NA	intron (NM_001349559, intron 9 of 12)	AluSx|SINE|Alu	354507	NM_001291957	1016	Hs.317632	NM_004934	ENSG00000145526	CDH18	CDH14|CDH14L|CDH24	cadherin 18	protein-coding
chr5	23994777	23995040	2.68	3.58	-0.23	3.81	0.0012	0.0738	+	3.58	NA	intron (NR_131245, intron 4 of 4)	intron (NR_131245, intron 4 of 4)	43561	NR_131245	439936	Hs.638078	NR_131245	ENSG00000248874	C5orf17	-	chromosome 5 open reading frame 17 (putative)	ncRNA
chr5	35430393	35431217	6.22	6.96	4.58	2.38	0.0101	0.218	+	6.96	NA	Intergenic	Intergenic	-187058	NM_144722	79925	Hs.298863	NM_024867	ENSG00000152582	SPEF2	CT122|KPL2	sperm flagellar 2	protein-coding
chr5	35876869	35877301	5.4	6.19	3.55	2.64	1.6e-08	3.15e-05	+	6.19	NA	non-coding (NR_120485, exon 6 of 6)	non-coding (NR_120485, exon 6 of 6)	20194	NR_120485	3575	Hs.591742	NM_002185	ENSG00000168685	IL7R	CD127|CDW127|IL-7R-alpha|IL7RA|ILRA	interleukin 7 receptor	protein-coding
chr5	36651698	36652133	3.75	4.53	1.89	2.64	0.000401	0.0398	+	4.53	NA	intron (NM_004172, intron 3 of 9)	intron (NM_004172, intron 3 of 9)	45310	NM_004172	6507	Hs.481918	NM_004172	ENSG00000079215	SLC1A3	EA6|EAAT1|GLAST|GLAST1	solute carrier family 1 member 3	protein-coding
chr5	36656615	36656929	4.05	4.89	1.88	3	4.45e-06	0.00198	+	4.89	NA	intron (NM_004172, intron 3 of 9)	L2c|LINE|L2	50166	NM_004172	6507	Hs.481918	NM_004172	ENSG00000079215	SLC1A3	EA6|EAAT1|GLAST|GLAST1	solute carrier family 1 member 3	protein-coding
chr5	36670635	36670890	3.41	4.16	1.77	2.4	0.00178	0.0925	+	4.16	NA	intron (NM_004172, intron 3 of 9)	intron (NM_004172, intron 3 of 9)	64157	NM_004172	6507	Hs.481918	NM_004172	ENSG00000079215	SLC1A3	EA6|EAAT1|GLAST|GLAST1	solute carrier family 1 member 3	protein-coding
chr5	38131647	38131921	3.35	4.06	1.88	2.18	0.00918	0.209	+	4.06	NA	intron (NR_147009, intron 2 of 2)	intron (NR_147009, intron 2 of 2)	-16696	NR_134272	101929745	Hs.374715	NR_134272	ENSG00000248461	LINC02119	-	long intergenic non-protein coding RNA 2119	ncRNA
chr5	38464048	38464511	6.58	7.39	4.49	2.9	7.63e-09	1.65e-05	+	7.39	NA	3' UTR (NM_001205301, exon 23 of 23)	3' UTR (NM_001205301, exon 23 of 23)	18734	NM_182801	133584	Hs.20103	NM_152403	ENSG00000164318	EGFLAM	AGRINL|AGRNL|PIKA	EGF like, fibronectin type III and laminin G domains	protein-coding
chr5	38472993	38473336	3.43	4.24	1.35	2.89	0.000333	0.0357	+	4.24	NA	Intergenic	Intergenic	27619	NM_182801	133584	Hs.20103	NM_152403	ENSG00000164318	EGFLAM	AGRINL|AGRNL|PIKA	EGF like, fibronectin type III and laminin G domains	protein-coding
chr5	38546782	38547129	3.71	4.55	1.51	3.04	0.000914	0.0637	+	4.55	NA	intron (NM_002310, intron 1 of 19)	Tigger12|DNA|TcMar-Tigger	9690	NM_001127671	3977	Hs.133421	NM_002310	ENSG00000113594	LIFR	CD118|LIF-R|SJS2|STWS|SWS	LIF receptor subunit alpha	protein-coding
chr5	38556116	38557228	6.67	7.48	4.63	2.85	0.00215	0.102	+	7.48	NA	promoter-TSS (NR_103553)	promoter-TSS (NR_103553)	-26	NM_001127671	3977	Hs.133421	NM_002310	ENSG00000113594	LIFR	CD118|LIF-R|SJS2|STWS|SWS	LIF receptor subunit alpha	protein-coding
chr5	38578797	38579151	3.54	4.46	0.19	4.27	0.000153	0.0219	+	4.46	NA	intron (NR_103554, intron 1 of 8)	intron (NR_103554, intron 1 of 8)	16431	NM_002310	3977	Hs.133421	NM_002310	ENSG00000113594	LIFR	CD118|LIF-R|SJS2|STWS|SWS	LIF receptor subunit alpha	protein-coding
chr5	38598609	38599368	6.21	7.05	3.95	3.1	0.000795	0.0586	+	7.05	NA	intron (NR_103554, intron 2 of 8)	intron (NR_103554, intron 2 of 8)	-3584	NM_002310	3977	Hs.133421	NM_002310	ENSG00000113594	LIFR	CD118|LIF-R|SJS2|STWS|SWS	LIF receptor subunit alpha	protein-coding
chr5	38601829	38602088	3.63	4.51	1	3.51	0.000575	0.0486	+	4.51	NA	intron (NR_103554, intron 2 of 8)	L2c|LINE|L2	-6554	NM_002310	3977	Hs.133421	NM_002310	ENSG00000113594	LIFR	CD118|LIF-R|SJS2|STWS|SWS	LIF receptor subunit alpha	protein-coding
chr5	38614134	38614568	5.2	6.12	2	4.12	3.97e-08	5.77e-05	+	6.12	NA	intron (NR_103554, intron 2 of 8)	intron (NR_103554, intron 2 of 8)	-18946	NM_002310	3977	Hs.133421	NM_002310	ENSG00000113594	LIFR	CD118|LIF-R|SJS2|STWS|SWS	LIF receptor subunit alpha	protein-coding
chr5	38634889	38635260	4.54	5.42	1.9	3.52	5.03e-06	0.00216	+	5.42	NA	intron (NR_103554, intron 2 of 8)	MER21-int|LTR|ERVL	-39670	NM_002310	3977	Hs.133421	NM_002310	ENSG00000113594	LIFR	CD118|LIF-R|SJS2|STWS|SWS	LIF receptor subunit alpha	protein-coding
chr5	38636644	38637011	5.51	6.49	0.19	6.3	2.17e-10	8.34e-07	+	6.49	NA	intron (NR_103554, intron 2 of 8)	MER21-int|LTR|ERVL	-41423	NM_002310	3977	Hs.133421	NM_002310	ENSG00000113594	LIFR	CD118|LIF-R|SJS2|STWS|SWS	LIF receptor subunit alpha	protein-coding
chr5	38639989	38640301	4.15	5.04	1.35	3.69	2.79e-05	0.00734	+	5.04	NA	intron (NR_103554, intron 2 of 8)	intron (NR_103554, intron 2 of 8)	-44740	NM_002310	3977	Hs.133421	NM_002310	ENSG00000113594	LIFR	CD118|LIF-R|SJS2|STWS|SWS	LIF receptor subunit alpha	protein-coding
chr5	38648098	38648514	5.72	6.7	0.19	6.52	3.34e-10	1.23e-06	+	6.7	NA	intron (NR_103554, intron 6 of 8)	intron (NR_103554, intron 6 of 8)	-52901	NM_002310	3977	Hs.133421	NM_002310	ENSG00000113594	LIFR	CD118|LIF-R|SJS2|STWS|SWS	LIF receptor subunit alpha	protein-coding
chr5	38648709	38649267	6.43	7.42	0.19	7.23	5.35e-12	4.02e-08	+	7.42	NA	intron (NR_103554, intron 6 of 8)	intron (NR_103554, intron 6 of 8)	-53583	NM_002310	3977	Hs.133421	NM_002310	ENSG00000113594	LIFR	CD118|LIF-R|SJS2|STWS|SWS	LIF receptor subunit alpha	protein-coding
chr5	38666986	38667347	3.58	4.47	0.77	3.7	9.44e-05	0.0162	+	4.47	NA	intron (NR_103554, intron 8 of 8)	intron (NR_103554, intron 8 of 8)	53106	NR_104631	101926904	Hs.634191	NR_104631	ENSG00000249740	LINC01265	-	long intergenic non-protein coding RNA 1265	ncRNA
chr5	38673769	38674025	2.78	3.69	-0.23	3.91	0.00172	0.0908	+	3.69	NA	Intergenic	LTR53|LTR|ERVL	46376	NR_104631	101926904	Hs.634191	NR_104631	ENSG00000249740	LINC01265	-	long intergenic non-protein coding RNA 1265	ncRNA
chr5	38845633	38846363	6.05	6.95	3.18	3.77	0.00569	0.168	+	6.95	NA	promoter-TSS (NM_001323504)	promoter-TSS (NM_001323504)	-1	NM_001323504	9180	Hs.120658	NM_003999	ENSG00000145623	OSMR	IL-31R-beta|IL-31RB|OSMRB|PLCA1	oncostatin M receptor	protein-coding
chr5	42820339	42820741	4	2.67	4.68	-2.01	0.00627	0.175	+	2.67	NA	Intergenic	Intergenic	-8464	NM_001093726	6414	Hs.275775	NM_005410	ENSG00000250722	SELENOP	SELP|SEPP|SEPP1|SeP	selenoprotein P	protein-coding
chr5	43997743	43998137	5.03	5.76	3.48	2.28	0.000145	0.021	+	5.76	NA	Intergenic	Penelope1_Vert|LINE|Penelope	-390792	NR_108034	101927075	Hs.617390	NR_108034	ENSG00000248464	FGF10-AS1	-	FGF10 antisense RNA 1	ncRNA
chr5	54245703	54246042	4.13	1.94	4.96	-3.03	1.38e-05	0.00438	+	1.94	NA	intron (NM_019087, intron 1 of 4)	AluSx1|SINE|Alu	64700	NM_019087	54622	Hs.659125	NM_019087	ENSG00000185305	ARL15	ARFRP2	ADP ribosylation factor like GTPase 15	protein-coding
chr5	55757903	55758625	5.38	6.14	3.65	2.49	5.4e-05	0.0113	+	6.14	NA	intron (NM_024415, intron 3 of 21)	L1M5|LINE|L1	-8621	NM_001166534	54514	Hs.223581	NM_019039	ENSG00000152670	DDX4	VASA	DEAD-box helicase 4	protein-coding
chr5	55821843	55822283	3.84	4.62	1.99	2.63	0.00241	0.109	+	4.62	NA	Intergenic	CpG	-29294	NM_001242638	133396	Hs.55378	NM_139017	ENSG00000164509	IL31RA	CRL|CRL3|GLM-R|GLMR|GPL|IL-31RA|PLCA2|PRO21384|hGLM-R	interleukin 31 receptor A	protein-coding
chr5	55829939	55830218	3.47	4.36	0.77	3.59	2.63e-05	0.00707	+	4.36	NA	Intergenic	MLT1F2|LTR|ERVL-MaLR	-21278	NM_001242638	133396	Hs.55378	NM_139017	ENSG00000164509	IL31RA	CRL|CRL3|GLM-R|GLMR|GPL|IL-31RA|PLCA2|PRO21384|hGLM-R	interleukin 31 receptor A	protein-coding
chr5	55923151	55923658	4.15	4.87	2.64	2.23	0.00467	0.153	+	4.87	NA	TTS (NM_001242638)	TTS (NM_001242638)	70083	NM_001242639	133396	Hs.55378	NM_139017	ENSG00000164509	IL31RA	CRL|CRL3|GLM-R|GLMR|GPL|IL-31RA|PLCA2|PRO21384|hGLM-R	interleukin 31 receptor A	protein-coding
chr5	56590685	56590916	2.71	-0.16	3.6	-3.77	0.00268	0.116	+	-0.16	NA	intron (NR_161255, intron 1 of 5)	AluJb|SINE|Alu	15455	NR_161255	101928448	Hs.208052	NM_001287053	ENSG00000225940	C5orf67	-	chromosome 5 open reading frame 67	ncRNA
chr5	63052994	63053344	4.48	5.16	3.15	2	0.015	0.262	+	5.16	NA	Intergenic	Intergenic	474350	NM_181506	100130733	Hs.721348	NM_181506	ENSG00000186105	LRRC70	SLRN	leucine rich repeat containing 70	protein-coding
chr5	64884628	64884874	3.13	3.95	1	2.95	0.00097	0.066	+	3.95	NA	intron (NM_005869, intron 10 of 13)	Tigger12|DNA|TcMar-Tigger	115821	NM_001364478	10283	Hs.371372	NM_005869	ENSG00000153015	CWC27	NY-CO-10|RPSKA|SDCCAG-10|SDCCAG10	CWC27 spliceosome associated cyclophilin	protein-coding
chr5	64900682	64901014	4.94	5.7	3.24	2.46	9.5e-06	0.00339	+	5.7	NA	intron (NM_005869, intron 11 of 13)	Tigger3c|DNA|TcMar-Tigger	131918	NM_001364478	10283	Hs.371372	NM_005869	ENSG00000153015	CWC27	NY-CO-10|RPSKA|SDCCAG-10|SDCCAG10	CWC27 spliceosome associated cyclophilin	protein-coding
chr5	67490964	67491253	3.21	0.78	4.07	-3.29	0.000157	0.0222	+	0.78	NA	Intergenic	Intergenic	155680	NR_147169	105379006	.	NR_147169	ENSG00000249736	LINC02242	-	long intergenic non-protein coding RNA 2242	ncRNA
chr5	67839664	67839877	3.02	3.74	1.52	2.22	0.00399	0.142	+	3.74	NA	Intergenic	L1ME1|LINE|L1	46558	NR_130779	101928858	Hs.334066	NR_130779	ENSG00000249364	LOC101928858	-	uncharacterized LOC101928858	ncRNA
chr5	68694051	68694293	3	3.72	1.5	2.23	0.0104	0.221	+	3.72	NA	Intergenic	L1PA5|LINE|L1	335755	NR_130778	101928885	Hs.630474	NR_130778	.	LINC02198	-	long intergenic non-protein coding RNA 2198	ncRNA
chr5	69472460	69472839	3.83	4.56	2.27	2.29	0.00109	0.0701	+	4.56	NA	Intergenic	AluJr|SINE|Alu	12962	NR_134279	101928924	.	NR_134279	ENSG00000249295	LOC101928924	-	uncharacterized LOC101928924	ncRNA
chr5	69582737	69583045	3.25	4.02	1.51	2.51	0.00205	0.0999	+	4.02	NA	intron (NM_001098728, intron 12 of 15).5	Tigger3a|DNA|TcMar-Tigger	22646	NM_001098728	728340	Hs.191356	NM_001098728	ENSG00000183474	GTF2H2C	GTF2H2C_2	GTF2H2 family member C	protein-coding
chr5	73345492	73345853	3.67	2.31	4.36	-2.05	0.00236	0.108	+	2.31	NA	Intergenic	L1MB7|LINE|L1	7767	NR_146627	105379033	Hs.145178	NR_146627	.	LINC02230	-	long intergenic non-protein coding RNA 2230	ncRNA
chr5	75255733	75256095	3.61	1.11	4.47	-3.37	0.000132	0.02	+	1.11	NA	Intergenic	L1PA4|LINE|L1	-19036	NM_001164443	256006	Hs.482533	NM_001164443	ENSG00000145700	ANKRD31	-	ankyrin repeat domain 31	protein-coding
chr5	75656696	75656984	3.04	3.79	1.37	2.43	0.0101	0.219	+	3.79	NA	intron (NM_001276713, intron 9 of 13)	intron (NM_001276713, intron 9 of 13)	45364	NM_001276713	728780	Hs.370455	NM_001271529	ENSG00000189045	ANKDD1B	-	ankyrin repeat and death domain containing 1B	protein-coding
chr5	75956797	75957489	5.33	6.06	3.74	2.33	0.000487	0.0444	+	6.06	NA	Intergenic	ERVL-E-int|LTR|ERVL	-126240	NM_001297716	22987	Hs.646953	NM_014979	ENSG00000122012	SV2C	-	synaptic vesicle glycoprotein 2C	protein-coding
chr5	80114941	80115125	2.85	3.54	1.52	2.02	0.0143	0.256	+	3.54	NA	intron (NR_126060, intron 11 of 13)	intron (NR_126060, intron 11 of 13)	-31368	NR_109930	101929215	.	NR_109930	ENSG00000249825	CTD-2201I18.1	-	uncharacterized LOC101929215	ncRNA
chr5	81170720	81170980	3.58	4.41	1.35	3.06	0.000158	0.0222	+	4.41	NA	intron (NM_006909, intron 17 of 26)	intron (NM_006909, intron 17 of 26)	-62470	NM_001825	1160	Hs.80691	NM_001825	ENSG00000131730	CKMT2	SMTCK	creatine kinase, mitochondrial 2	protein-coding
chr5	82718856	82719104	3.51	4.19	2.18	2.01	0.0155	0.265	+	4.19	NA	Intergenic	Intergenic	-121175	NR_039773	100616297	.	NR_039773	ENSG00000283359	MIR3977	-	microRNA 3977	ncRNA
chr5	88394119	88394504	4.47	3.13	5.15	-2.02	0.00118	0.0733	+	3.13	NA	intron (NR_105020, intron 1 of 2)	intron (NR_105020, intron 1 of 2)	2117	NR_105020	100505894	Hs.559426	NR_039993	ENSG00000247828	TMEM161B-AS1	linc-POLR3G-8	TMEM161B antisense RNA 1	ncRNA
chr5	89982100	89982713	5.07	5.98	1.99	3.99	2.06e-09	5.7e-06	+	5.98	NA	Intergenic	Intergenic	34313	NR_037433	100500825	.	NR_037433	ENSG00000264342	MIR3660	mir-3660	microRNA 3660	ncRNA
chr5	89996941	89997422	4.46	5.2	2.89	2.31	0.00441	0.148	+	5.2	NA	Intergenic	Intergenic	19538	NR_037433	100500825	.	NR_037433	ENSG00000264342	MIR3660	mir-3660	microRNA 3660	ncRNA
chr5	90021170	90021507	4.23	4.91	2.89	2.02	0.011	0.227	+	4.91	NA	Intergenic	Intergenic	-4619	NR_037433	100500825	.	NR_037433	ENSG00000264342	MIR3660	mir-3660	microRNA 3660	ncRNA
chr5	92319938	92320324	3.98	4.77	2.1	2.67	0.000165	0.0228	+	4.77	NA	Intergenic	THE1D-int|LTR|ERVL-MaLR	-936814	NR_138072	57561	Hs.24684	NM_020801	ENSG00000113369	ARRDC3	TLIMP	arrestin domain containing 3	protein-coding
chr5	92332126	92332352	2.76	3.67	-0.23	3.89	0.000292	0.0335	+	3.67	NA	Intergenic	Intergenic	-948922	NR_138072	57561	Hs.24684	NM_020801	ENSG00000113369	ARRDC3	TLIMP	arrestin domain containing 3	protein-coding
chr5	92371727	92372215	4.03	4.89	1.5	3.4	1.11e-05	0.00378	+	4.89	NA	Intergenic	Intergenic	-988654	NR_138072	57561	Hs.24684	NM_020801	ENSG00000113369	ARRDC3	TLIMP	arrestin domain containing 3	protein-coding
chr5	92372794	92373036	2.43	3.31	-0.23	3.54	0.00564	0.167	+	3.31	NA	Intergenic	Intergenic	-989598	NR_138072	57561	Hs.24684	NM_020801	ENSG00000113369	ARRDC3	TLIMP	arrestin domain containing 3	protein-coding
chr5	93278903	93279208	4.39	5.11	2.9	2.21	0.00161	0.0875	+	5.11	NA	Intergenic	Intergenic	292287	NR_109825	441094	Hs.457407	NR_015369	ENSG00000237187	NR2F1-AS1	-	NR2F1 antisense RNA 1	ncRNA
chr5	93378120	93378357	3.13	3.9	1.37	2.54	0.00982	0.216	+	3.9	NA	Intergenic	Tigger6a|DNA|TcMar-Tigger	193104	NR_109825	441094	Hs.457407	NR_015369	ENSG00000237187	NR2F1-AS1	-	NR2F1 antisense RNA 1	ncRNA
chr5	93394735	93394983	2.45	3.33	-0.23	3.56	0.00249	0.111	+	3.33	NA	Intergenic	L1PB1|LINE|L1	176484	NR_109825	441094	Hs.457407	NR_015369	ENSG00000237187	NR2F1-AS1	-	NR2F1 antisense RNA 1	ncRNA
chr5	93476605	93476843	2.85	3.67	0.77	2.9	0.00347	0.132	+	3.67	NA	intron (NR_021491, intron 4 of 5)	intron (NR_021491, intron 4 of 5)	94619	NR_109825	441094	Hs.457407	NR_015369	ENSG00000237187	NR2F1-AS1	-	NR2F1 antisense RNA 1	ncRNA
chr5	93503747	93503997	3.32	4.15	1.19	2.96	0.00129	0.0769	+	4.15	NA	intron (NR_109825, intron 5 of 8)	MER68|LTR|ERVL	67471	NR_109825	441094	Hs.457407	NR_015369	ENSG00000237187	NR2F1-AS1	-	NR2F1 antisense RNA 1	ncRNA
chr5	94562689	94562906	3.08	3.79	1.64	2.15	0.00662	0.18	+	3.79	NA	intron (NM_001145678, intron 2 of 20)	intron (NM_001145678, intron 2 of 20)	55806	NM_001145678	285600	Hs.425123	NM_173665	ENSG00000185261	KIAA0825	C5orf36	KIAA0825	protein-coding
chr5	94746151	94746425	3.85	4.54	2.5	2.04	0.00655	0.179	+	4.54	NA	intron (NM_001297777, intron 16 of 19)	intron (NM_001297777, intron 16 of 19)	127619	NM_032290	84250	Hs.657315	NM_032290	ENSG00000133302	SLF1	ANKRD32|BRCTD1|BRCTx	SMC5-SMC6 complex localization factor 1	protein-coding
chr5	94777428	94777863	5.06	5.93	2.5	3.43	4.4e-11	2.1e-07	+	5.93	NA	intron (NM_001297777, intron 16 of 19)	intron (NM_001297777, intron 16 of 19)	158977	NM_032290	84250	Hs.657315	NM_032290	ENSG00000133302	SLF1	ANKRD32|BRCTD1|BRCTx	SMC5-SMC6 complex localization factor 1	protein-coding
chr5	94793928	94794190	3.17	3.95	1.36	2.59	0.000546	0.0476	+	3.95	NA	intron (NM_001297777, intron 15 of 19)	intron (NM_001297777, intron 15 of 19)	175390	NM_032290	84250	Hs.657315	NM_032290	ENSG00000133302	SLF1	ANKRD32|BRCTD1|BRCTx	SMC5-SMC6 complex localization factor 1	protein-coding
chr5	94836912	94837263	3.86	4.65	2	2.65	0.000209	0.0267	+	4.65	NA	intron (NM_001002796, intron 17 of 22)	MIR|SINE|MIR	218419	NM_032290	84250	Hs.657315	NM_032290	ENSG00000133302	SLF1	ANKRD32|BRCTD1|BRCTx	SMC5-SMC6 complex localization factor 1	protein-coding
chr5	94881313	94881705	3.22	4.08	0.76	3.32	0.000375	0.0383	+	4.08	NA	intron (NM_001297777, intron 10 of 19)	L3|LINE|CR1	200357	NM_001297777	79772	Hs.591248	NM_024717	ENSG00000175471	MCTP1	-	multiple C2 and transmembrane domain containing 1	protein-coding
chr5	94901455	94901945	3.94	4.64	2.51	2.13	0.00111	0.0708	+	4.64	NA	intron (NM_001297777, intron 8 of 19)	intron (NM_001297777, intron 8 of 19)	180166	NM_001297777	79772	Hs.591248	NM_024717	ENSG00000175471	MCTP1	-	multiple C2 and transmembrane domain containing 1	protein-coding
chr5	95061616	95062033	6.06	7.01	2.36	4.64	1.22e-23	1.93e-18	+	7.01	NA	intron (NM_024717, intron 1 of 22)	MIR|SINE|MIR	20041	NM_001297777	79772	Hs.591248	NM_024717	ENSG00000175471	MCTP1	-	multiple C2 and transmembrane domain containing 1	protein-coding
chr5	95070112	95070432	3.45	4.23	1.63	2.6	0.00104	0.0683	+	4.23	NA	intron (NM_024717, intron 1 of 22)	intron (NM_024717, intron 1 of 22)	11594	NM_001297777	79772	Hs.591248	NM_024717	ENSG00000175471	MCTP1	-	multiple C2 and transmembrane domain containing 1	protein-coding
chr5	95081390	95081986	4.19	5.03	1.89	3.14	3.39e-05	0.00827	+	5.03	NA	5' UTR (NM_001002796, exon 1 of 23)	5' UTR (NM_001002796, exon 1 of 23)	178	NM_001297777	79772	Hs.591248	NM_024717	ENSG00000175471	MCTP1	-	multiple C2 and transmembrane domain containing 1	protein-coding
chr5	95113505	95113954	4.69	5.54	2.35	3.19	1.07e-07	0.000119	+	5.54	NA	intron (NM_024717, intron 1 of 22)	L1MA3|LINE|L1	-31864	NM_001002796	79772	Hs.591248	NM_024717	ENSG00000175471	MCTP1	-	multiple C2 and transmembrane domain containing 1	protein-coding
chr5	95149415	95149881	3.8	4.63	1.64	2.99	0.00191	0.0961	+	4.63	NA	intron (NM_024717, intron 1 of 22)	L1PA16|LINE|L1	-67782	NM_001002796	79772	Hs.591248	NM_024717	ENSG00000175471	MCTP1	-	multiple C2 and transmembrane domain containing 1	protein-coding
chr5	95224719	95224992	3.69	4.51	1.64	2.87	0.000339	0.0361	+	4.51	NA	intron (NM_024717, intron 1 of 22)	intron (NM_024717, intron 1 of 22)	59719	NM_024717	79772	Hs.591248	NM_024717	ENSG00000175471	MCTP1	-	multiple C2 and transmembrane domain containing 1	protein-coding
chr5	102814106	102814525	4.29	5.12	2.09	3.03	7.83e-05	0.0143	+	5.12	NA	intron (NM_001364582, intron 1 of 24)	intron (NM_001364582, intron 1 of 24)	6118	NM_001364582	5066	Hs.369430	NM_000919	ENSG00000145730	PAM	PAL|PHM	peptidylglycine alpha-amidating monooxygenase	protein-coding
chr5	104062547	104063208	5.43	6.18	3.8	2.38	0.000572	0.0485	+	6.18	NA	Intergenic	LTR8|LTR|ERV1	-500089	NM_001300741	83594	Hs.434289	NM_031438	ENSG00000112874	NUDT12	-	nudix hydrolase 12	protein-coding
chr5	104118343	104118798	4.89	5.61	3.36	2.25	0.00275	0.117	+	5.61	NA	Intergenic	AluY|SINE|Alu	-555782	NM_001300741	83594	Hs.434289	NM_031438	ENSG00000112874	NUDT12	-	nudix hydrolase 12	protein-coding
chr5	108555071	108555435	3.45	1.91	4.18	-2.27	0.00557	0.166	+	1.91	NA	Intergenic	Intergenic	173008	NR_046368	100652853	Hs.133009	NR_046368	ENSG00000272523	LINC01023	HP07349	long intergenic non-protein coding RNA 1023	ncRNA
chr5	109366617	109366829	3.2	3.9	1.77	2.13	0.00327	0.128	+	3.9	NA	intron (NM_014819, intron 5 of 9)	L2a|LINE|L2	-40354	NR_149040	285638	Hs.532104	NR_149040	ENSG00000249476	LOC285638	-	uncharacterized LOC285638	ncRNA
chr5	111002416	111002970	4.46	2.73	5.23	-2.49	0.000233	0.0286	+	2.73	NA	Intergenic	MLT1A0-int|LTR|ERVL-MaLR	-67387	NR_045089	85480	Hs.389874	NM_033035	ENSG00000145777	TSLP	-	thymic stromal lymphopoietin	protein-coding
chr5	113922341	113922738	5.18	5.94	3.51	2.43	0.0355	0.368	+	5.94	NA	Intergenic	MER77|LTR|ERVL	408846	NM_022828	64848	Hs.231942	NM_022828	ENSG00000047188	YTHDC2	CAHL|hYTHDC2	YTH domain containing 2	protein-coding
chr5	116853348	116853768	3.83	2.34	4.55	-2.21	0.00754	0.191	+	2.34	NA	Intergenic	AluSg|SINE|Alu	-91349	NR_104678	102467223	Hs.570916	NR_104678	.	LINC02214	-	long intergenic non-protein coding RNA 2214	ncRNA
chr5	116876347	116876560	2.81	1.09	3.57	-2.49	0.00901	0.207	+	1.09	NA	Intergenic	Intergenic	-114245	NR_104678	102467223	Hs.570916	NR_104678	.	LINC02214	-	long intergenic non-protein coding RNA 2214	ncRNA
chr5	116877931	116878339	4.07	2.16	4.86	-2.7	0.00258	0.113	+	2.16	NA	Intergenic	Intergenic	-115926	NR_104678	102467223	Hs.570916	NR_104678	.	LINC02214	-	long intergenic non-protein coding RNA 2214	ncRNA
chr5	119790399	119790718	3.48	2.1	4.17	-2.07	0.029	0.341	+	2.1	NA	Intergenic	Intergenic	161000	NM_001163991	340069	Hs.713304	NM_182761	ENSG00000164334	FAM170A	ZNFD	family with sequence similarity 170 member A	protein-coding
chr5	120446059	120446395	4.2	4.9	2.78	2.12	0.000855	0.0611	+	4.9	NA	Intergenic	LTR33A|LTR|ERVL	-18051	NM_016644	51334	Hs.157461	NM_016644	ENSG00000184838	PRR16	DSC54|LARGEN	proline rich 16	protein-coding
chr5	122419219	122419459	3.56	4.25	2.18	2.07	0.00157	0.0866	+	4.25	NA	intron (NM_001308109, intron 3 of 7)	intron (NM_001308109, intron 3 of 7)	28250	NM_001308106	9627	Hs.426463	NM_005460	ENSG00000064692	SNCAIP	SYPH1|Sph1	synuclein alpha interacting protein	protein-coding
chr5	123819472	123819696	3.3	4.07	1.51	2.57	0.00152	0.0847	+	4.07	NA	Intergenic	Intergenic	274167	NM_001044723	1456	Hs.129206	NM_004384	ENSG00000151292	CSNK1G3	CKI-gamma 3|CSNK1G3L	casein kinase 1 gamma 3	protein-coding
chr5	125478671	125478989	4.24	4.95	2.78	2.18	0.000398	0.0397	+	4.95	NA	Intergenic	Intergenic	-14431	NR_109887	101927460	Hs.407582	NR_109887	ENSG00000260192	LINC02240	-	long intergenic non-protein coding RNA 2240	ncRNA
chr5	126478720	126478980	3.14	3.83	1.77	2.05	0.0086	0.203	+	3.83	NA	intron (NR_146196, intron 6 of 14)	intron (NR_146196, intron 6 of 14)	13700	NM_001146322	65983	Hs.363558	NM_023927	ENSG00000155324	GRAMD2B	GRAMD3|NS3TP2	GRAM domain containing 2B	protein-coding
chr5	131947495	131947808	3.78	4.46	2.44	2.03	0.0025	0.111	+	4.46	NA	Intergenic	L2b|LINE|L2	-1989	NM_001303622	728637	Hs.631802	NM_001278059	ENSG00000239642	MEIKIN	-	meiotic kinetochore factor	protein-coding
chr5	136957420	136957807	4.46	5.31	2.1	3.22	9.52e-07	0.000615	+	5.31	NA	Intergenic	MER89-int|LTR|ERV1	-170583	NR_134246	105379192	Hs.124611	NR_134246	.	LOC105379192	-	uncharacterized LOC105379192	ncRNA
chr5	136981897	136982374	5.38	6.25	2.89	3.36	7.57e-09	1.65e-05	+	6.25	NA	intron (NM_004598, intron 9 of 10)	Tigger3a|DNA|TcMar-Tigger	-146061	NR_134246	105379192	Hs.124611	NR_134246	.	LOC105379192	-	uncharacterized LOC105379192	ncRNA
chr5	136984734	136985099	4.39	5.12	2.83	2.29	3.35e-05	0.00821	+	5.12	NA	intron (NM_004598, intron 9 of 10)	intron (NM_004598, intron 9 of 10)	-143280	NR_134246	105379192	Hs.124611	NR_134246	.	LOC105379192	-	uncharacterized LOC105379192	ncRNA
chr5	137036442	137037024	4.65	5.36	3.19	2.18	0.000371	0.0381	+	5.36	NA	intron (NM_004598, intron 6 of 10)	intron (NM_004598, intron 6 of 10)	-91464	NR_134246	105379192	Hs.124611	NR_134246	.	LOC105379192	-	uncharacterized LOC105379192	ncRNA
chr5	137078361	137078699	4.44	5.13	3.05	2.09	0.00504	0.159	+	5.13	NA	intron (NM_004598, intron 5 of 10)	intron (NM_004598, intron 5 of 10)	-49667	NR_134246	105379192	Hs.124611	NR_134246	.	LOC105379192	-	uncharacterized LOC105379192	ncRNA
chr5	137114633	137115049	4.21	4.93	2.71	2.22	0.000747	0.0568	+	4.93	NA	intron (NM_004598, intron 4 of 10)	intron (NM_004598, intron 4 of 10)	-13356	NR_134246	105379192	Hs.124611	NR_134246	.	LOC105379192	-	uncharacterized LOC105379192	ncRNA
chr5	137164967	137165217	2.77	3.58	0.76	2.81	0.00678	0.181	+	3.58	NA	intron (NM_004598, intron 3 of 10)	L1MA3|LINE|L1	36895	NR_134246	105379192	Hs.124611	NR_134246	.	LOC105379192	-	uncharacterized LOC105379192	ncRNA
chr5	139877059	139877577	4.6	5.29	3.23	2.07	0.000202	0.0261	+	5.29	NA	intron (NM_013983, intron 3 of 10)	intron (NM_013983, intron 3 of 10)	81510	NM_032289	84249	Hs.21963	NM_032289	ENSG00000146005	PSD2	EFA6C	pleckstrin and Sec7 domain containing 2	protein-coding
chr5	140089548	140089779	3.11	3.82	1.64	2.18	0.00892	0.206	+	3.82	NA	Intergenic	Tigger15a|DNA|TcMar-Tigger	18348	NR_102740	100505636	Hs.438871	NR_102739	ENSG00000245146	MALINC1	LINC01024|MA-linc1	mitosis associated long intergenic non-coding RNA 1	ncRNA
chr5	140963858	140964157	3.51	4.3	1.65	2.65	0.000563	0.0481	+	4.3	NA	intron (NM_018898, intron 1 of 3)	intron (NM_018898, intron 1 of 3)	-2468	NM_018899	56134	Hs.199343	NM_018899	ENSG00000243232	PCDHAC2	PCDH-ALPHA-C2	protocadherin alpha subfamily C, 2	protein-coding
chr5	140966351	140966930	4.02	4.8	2.19	2.61	4.98e-05	0.0108	+	4.8	NA	promoter-TSS (NM_031883)	promoter-TSS (NM_031883)	-126	NM_031883	56134	Hs.199343	NM_018899	ENSG00000243232	PCDHAC2	PCDH-ALPHA-C2	protocadherin alpha subfamily C, 2	protein-coding
chr5	141382611	141382919	3.38	4.1	1.88	2.23	0.0127	0.243	+	4.1	NA	promoter-TSS (NM_032087)	promoter-TSS (NM_032087)	23	NM_018920	56108	Hs.368160	NM_018920	ENSG00000253537	PCDHGA7	PCDH-GAMMA-A7	protocadherin gamma subfamily A, 7	protein-coding
chr5	144307765	144308062	3.35	2.01	4.03	-2.02	0.0234	0.312	+	2.01	NA	intron (NM_001370487, intron 2 of 2)	intron (NM_001370487, intron 2 of 2)	102523	NM_001370486	57528	Hs.7093	NM_020768	ENSG00000183775	KCTD16	-	potassium channel tetramerization domain containing 16	protein-coding
chr5	146640382	146640620	3.27	3.96	1.89	2.07	0.0242	0.315	+	3.96	NA	intron (NM_181678, intron 7 of 10)	intron (NM_181678, intron 7 of 10)	-124388	NM_194251	134391	Hs.483732	NM_194251	ENSG00000173250	GPR151	GALR4|GALRL|GPCR|GPCR-2037|PGR7	G protein-coupled receptor 151	protein-coding
chr5	146762980	146763216	3.52	4.26	1.9	2.36	0.0042	0.146	+	4.26	NA	intron (NM_001271899, intron 2 of 9)	intron (NM_001271899, intron 2 of 9)	115687	NM_181675	5521	Hs.627618	NM_181674	ENSG00000156475	PPP2R2B	B55BETA|PP2AB55BETA|PP2ABBETA|PP2APR55B|PP2APR55BETA|PR2AB55BETA|PR2ABBETA|PR2APR55BETA|PR52B|PR55-BETA|PR55BETA|SCA12	protein phosphatase 2 regulatory subunit Bbeta	protein-coding
chr5	146860580	146860858	3.04	3.76	1.5	2.26	0.00532	0.162	+	3.76	NA	intron (NM_181678, intron 2 of 10)	MamSINE1|SINE|tRNA-RTE	18066	NM_181675	5521	Hs.627618	NM_181674	ENSG00000156475	PPP2R2B	B55BETA|PP2AB55BETA|PP2ABBETA|PP2APR55B|PP2APR55BETA|PR2AB55BETA|PR2ABBETA|PR2APR55BETA|PR52B|PR55-BETA|PR55BETA|SCA12	protein phosphatase 2 regulatory subunit Bbeta	protein-coding
chr5	147084712	147085072	4.21	4.9	2.83	2.07	0.000137	0.0203	+	4.9	NA	Intergenic	Intergenic	-3372	NM_001271899	5521	Hs.627618	NM_181674	ENSG00000156475	PPP2R2B	B55BETA|PP2AB55BETA|PP2ABBETA|PP2APR55B|PP2APR55BETA|PR2AB55BETA|PR2ABBETA|PR2APR55BETA|PR52B|PR55-BETA|PR55BETA|SCA12	protein phosphatase 2 regulatory subunit Bbeta	protein-coding
chr5	147134449	147134794	5.53	6.28	3.89	2.39	2.62e-06	0.00135	+	6.28	NA	Intergenic	MER1A|DNA|hAT-Charlie	-53102	NM_001271899	5521	Hs.627618	NM_181674	ENSG00000156475	PPP2R2B	B55BETA|PP2AB55BETA|PP2ABBETA|PP2APR55B|PP2APR55BETA|PR2AB55BETA|PR2ABBETA|PR2APR55BETA|PR52B|PR55-BETA|PR55BETA|SCA12	protein phosphatase 2 regulatory subunit Bbeta	protein-coding
chr5	147234717	147235282	6.04	6.73	4.66	2.08	9.51e-05	0.0162	+	6.73	NA	promoter-TSS (NM_145001)	promoter-TSS (NM_145001)	-26	NM_001287740	202374	Hs.585069	NM_145001	ENSG00000169302	STK32A	YANK1	serine/threonine kinase 32A	protein-coding
chr5	147254640	147254965	4.46	5.24	2.64	2.6	0.000115	0.0185	+	5.24	NA	intron (NM_001112724, intron 2 of 12)	LTR10F|LTR|ERV1	19777	NM_145001	202374	Hs.585069	NM_145001	ENSG00000169302	STK32A	YANK1	serine/threonine kinase 32A	protein-coding
chr5	147261322	147261682	3.89	4.68	1.99	2.69	0.00653	0.178	+	4.68	NA	intron (NM_001112724, intron 2 of 12)	LTR10F|LTR|ERV1	26476	NM_145001	202374	Hs.585069	NM_145001	ENSG00000169302	STK32A	YANK1	serine/threonine kinase 32A	protein-coding
chr5	147479801	147480277	5.18	5.89	3.71	2.18	0.000706	0.0548	+	5.89	NA	intron (NM_001197294, intron 1 of 13)	LTR33A|LTR|ERVL	-26347	NM_001387	1809	Hs.519659	NM_001387	ENSG00000113657	DPYSL3	CRMP-4|CRMP4|DRP-3|DRP3|LCRMP|ULIP|ULIP-1	dihydropyrimidinase like 3	protein-coding
chr5	147605386	147605803	3.92	4.78	1.51	3.27	1.11e-05	0.00378	+	4.78	NA	intron (NM_001282282, intron 19 of 20)	L1PA7|LINE|L1	45601	NR_038902	153469	Hs.184323	NR_038902	ENSG00000280780	JAKMIP2-AS1	-	JAKMIP2 antisense RNA 1	ncRNA
chr5	147671273	147671755	5.32	6.08	3.62	2.46	1.3e-05	0.00421	+	6.08	NA	intron (NM_001282282, intron 1 of 20)	intron (NM_001282282, intron 1 of 20)	111214	NM_014790	9832	Hs.740461	NM_014790	ENSG00000176049	JAKMIP2	JAMIP2|NECC1	janus kinase and microtubule interacting protein 2	protein-coding
chr5	147786843	147787320	4.7	5.49	2.78	2.71	7.57e-06	0.00289	+	5.49	NA	Intergenic	Intergenic	-4354	NM_001282282	9832	Hs.740461	NM_014790	ENSG00000176049	JAKMIP2	JAMIP2|NECC1	janus kinase and microtubule interacting protein 2	protein-coding
chr5	147931107	147931370	3.47	4.16	2.1	2.06	0.00341	0.131	+	4.16	NA	Intergenic	Intergenic	-24701	NM_206966	389336	Hs.660038	NM_206966	ENSG00000178776	C5orf46	SSSP1	chromosome 5 open reading frame 46	protein-coding
chr5	147961258	147961832	4.99	5.67	3.67	2	0.00152	0.0847	+	5.67	NA	Intergenic	L2a|LINE|L2	-55007	NM_206966	389336	Hs.660038	NM_206966	ENSG00000178776	C5orf46	SSSP1	chromosome 5 open reading frame 46	protein-coding
chr5	148135212	148135654	3.79	4.47	2.44	2.04	0.00216	0.102	+	4.47	NA	intron (NM_006846, intron 32 of 32)	intron (NM_006846, intron 32 of 32)	-33113	NM_001001325	408187	Hs.553815	NM_001001325	ENSG00000196800	SPINK14	SPINK5L2	serine peptidase inhibitor, Kazal type 14 (putative)	protein-coding
chr5	148145942	148146240	4.32	5.09	2.58	2.5	5.13e-05	0.0109	+	5.09	NA	Intergenic	Intergenic	-22455	NM_001001325	408187	Hs.553815	NM_001001325	ENSG00000196800	SPINK14	SPINK5L2	serine peptidase inhibitor, Kazal type 14 (putative)	protein-coding
chr5	148209252	148209501	3.13	4.01	0.51	3.51	0.00014	0.0206	+	4.01	NA	intron (NM_001195290, intron 3 of 4)	intron (NM_001195290, intron 3 of 4)	6335	NM_205841	404203	Hs.334274	NM_205841	ENSG00000178172	SPINK6	BUSI2|UNQ844	serine peptidase inhibitor, Kazal type 6	protein-coding
chr5	148268570	148268888	4.27	4.97	2.83	2.14	0.00205	0.1	+	4.97	NA	promoter-TSS (NR_138538)	promoter-TSS (NR_138538)	-65	NM_001040129	153218	Hs.483771	NM_001040129	ENSG00000214510	SPINK13	HBVDNAPTP1|HESPINTOR|LiESP6|SPINK5L3	serine peptidase inhibitor, Kazal type 13 (putative)	protein-coding
chr5	148342949	148343456	4.52	5.24	3.04	2.2	0.000427	0.0413	+	5.24	NA	intron (NR_105057, intron 2 of 4)	intron (NR_105057, intron 2 of 4)	7644	NM_001040433	643394	Hs.631798	NM_001040433	ENSG00000204909	SPINK9	LEKTI2	serine peptidase inhibitor, Kazal type 9	protein-coding
chr5	151870855	151871147	3.47	2	4.18	-2.18	0.00348	0.132	+	2	NA	intron (NM_000171, intron 3 of 8)	intron (NM_000171, intron 3 of 8)	53850	NM_001146040	2741	Hs.121490	NM_000171	ENSG00000145888	GLRA1	HKPX1|STHE	glycine receptor alpha 1	protein-coding
chr5	151871663	151872095	5.3	3.72	6.03	-2.31	0.000213	0.0269	+	3.72	NA	intron (NM_000171, intron 3 of 8)	L1M5|LINE|L1	52972	NM_001146040	2741	Hs.121490	NM_000171	ENSG00000145888	GLRA1	HKPX1|STHE	glycine receptor alpha 1	protein-coding
chr5	151903381	151903867	5.76	3.77	6.57	-2.8	0.0123	0.239	+	3.77	NA	intron (NM_000171, intron 1 of 8)	intron (NM_000171, intron 1 of 8)	21227	NM_001146040	2741	Hs.121490	NM_000171	ENSG00000145888	GLRA1	HKPX1|STHE	glycine receptor alpha 1	protein-coding
chr5	151910951	151911369	5.14	3.55	5.88	-2.33	0.000878	0.062	+	3.55	NA	intron (NM_000171, intron 1 of 8)	intron (NM_000171, intron 1 of 8)	13691	NM_001146040	2741	Hs.121490	NM_000171	ENSG00000145888	GLRA1	HKPX1|STHE	glycine receptor alpha 1	protein-coding
chr5	152193385	152194364	5.58	6.41	3.36	3.05	1.12e-12	1.1e-08	+	6.41	NA	intron (NR_109876, intron 1 of 2)	L2a|LINE|L2	211404	NM_020167	56923	Hs.731911	NM_020167	ENSG00000132911	NMUR2	FM-4|FM4|NMU-R2|NMU2R|TGR-1|TGR1	neuromedin U receptor 2	protein-coding
chr5	152221050	152221285	3.21	3.89	1.89	2	0.0166	0.273	+	3.89	NA	intron (NR_109876, intron 1 of 2)	intron (NR_109876, intron 1 of 2)	184111	NM_020167	56923	Hs.731911	NM_020167	ENSG00000132911	NMUR2	FM-4|FM4|NMU-R2|NMU2R|TGR-1|TGR1	neuromedin U receptor 2	protein-coding
chr5	155190021	155190331	4.33	5.01	2.99	2.02	0.015	0.262	+	5.01	NA	Intergenic	Intergenic	176421	NM_001099293	285643	Hs.567824	NM_001099293	ENSG00000226650	KIF4B	-	kinesin family member 4B	protein-coding
chr5	160219152	160219775	5.45	4	6.16	-2.16	0.000259	0.0307	+	4	NA	intron (NM_001040442, intron 2 of 5)	intron (NM_001040442, intron 2 of 5)	-10042	NM_001445	2172	Hs.519719	NM_001445	ENSG00000170231	FABP6	I-15P|I-BABP|I-BALB|I-BAP|ILBP|ILBP3|ILLBP	fatty acid binding protein 6	protein-coding
chr5	160995995	160996244	3.14	3.86	1.65	2.21	0.0053	0.162	+	3.86	NA	Intergenic	HERVL-int|LTR|ERVL	-57494	NR_027111	285629	Hs.554279	NR_027111	ENSG00000253417	LINC02159	-	long intergenic non-protein coding RNA 2159	ncRNA
chr5	162660840	162661136	3.81	4.53	2.35	2.17	0.00265	0.115	+	4.53	NA	Intergenic	L1MA8|LINE|L1	593346	NM_000816	2566	Hs.7195	NM_000816	ENSG00000113327	GABRG2	CAE2|ECA2|EIEE74|FEB8|GEFSP3	gamma-aminobutyric acid type A receptor gamma2 subunit	protein-coding
chr5	162714919	162715317	4.09	4.96	1.64	3.32	1.45e-06	0.000875	+	4.96	NA	Intergenic	AluSc|SINE|Alu	647476	NM_000816	2566	Hs.7195	NM_000816	ENSG00000113327	GABRG2	CAE2|ECA2|EIEE74|FEB8|GEFSP3	gamma-aminobutyric acid type A receptor gamma2 subunit	protein-coding
chr5	167198256	167198869	4.68	5.42	3.05	2.37	7.49e-05	0.014	+	5.42	NA	intron (NM_001122679, intron 1 of 29)	intron (NM_001122679, intron 1 of 29)	-30162	NR_134280	101927908	.	NR_134280	ENSG00000253469	LOC101927908	-	uncharacterized LOC101927908	ncRNA
chr5	168931579	168931977	4.41	5.12	2.95	2.18	0.00152	0.0847	+	5.12	NA	intron (NM_003062, intron 4 of 35)	intron (NM_003062, intron 4 of 35)	-81449	NR_109897	728095	Hs.145601	NR_109897	.	LOC728095	-	uncharacterized LOC728095	ncRNA
chr5	168995062	168995387	4.15	4.85	2.77	2.08	0.000908	0.0635	+	4.85	NA	intron (NM_003062, intron 4 of 35)	intron (NM_003062, intron 4 of 35)	-18002	NR_109897	728095	Hs.145601	NR_109897	.	LOC728095	-	uncharacterized LOC728095	ncRNA
chr5	169009231	169009458	3.67	4.37	2.27	2.09	0.000988	0.0666	+	4.37	NA	intron (NM_003062, intron 4 of 35)	intron (NM_003062, intron 4 of 35)	-3882	NR_109897	728095	Hs.145601	NR_109897	.	LOC728095	-	uncharacterized LOC728095	ncRNA
chr5	169027400	169028023	4.83	5.54	3.36	2.19	5.62e-05	0.0117	+	5.54	NA	intron (NR_109897, intron 2 of 4)	intron (NR_109897, intron 2 of 4)	14485	NR_109897	728095	Hs.145601	NR_109897	.	LOC728095	-	uncharacterized LOC728095	ncRNA
chr5	169029614	169029866	3.35	4.07	1.88	2.19	0.00528	0.162	+	4.07	NA	intron (NR_109897, intron 2 of 4)	intron (NR_109897, intron 2 of 4)	16513	NR_109897	728095	Hs.145601	NR_109897	.	LOC728095	-	uncharacterized LOC728095	ncRNA
chr5	169060042	169060291	3.44	4.21	1.64	2.57	0.00121	0.0741	+	4.21	NA	intron (NM_003062, intron 4 of 35)	AluSx|SINE|Alu	46940	NR_109897	728095	Hs.145601	NR_109897	.	LOC728095	-	uncharacterized LOC728095	ncRNA
chr5	169065453	169065798	5.25	5.96	3.8	2.16	4.69e-06	0.00206	+	5.96	NA	intron (NM_003062, intron 4 of 35)	intron (NM_003062, intron 4 of 35)	52399	NR_109897	728095	Hs.145601	NR_109897	.	LOC728095	-	uncharacterized LOC728095	ncRNA
chr5	169069287	169069496	3.72	4.44	2.19	2.26	0.000165	0.0228	+	4.44	NA	intron (NM_003062, intron 4 of 35)	intron (NM_003062, intron 4 of 35)	56165	NR_109897	728095	Hs.145601	NR_109897	.	LOC728095	-	uncharacterized LOC728095	ncRNA
chr5	169139698	169140458	6.9	7.61	5.48	2.13	1.92e-09	5.4e-06	+	7.61	NA	intron (NM_003062, intron 4 of 35)	intron (NM_003062, intron 4 of 35)	123616	NR_030311	693170	.	NR_030311	ENSG00000207619	MIR585	MIRN585|hsa-mir-585|mir-585	microRNA 585	ncRNA
chr5	169177162	169177368	2.9	3.78	0.19	3.6	0.000465	0.0432	+	3.78	NA	intron (NM_003062, intron 4 of 35)	intron (NM_003062, intron 4 of 35)	86429	NR_030311	693170	.	NR_030311	ENSG00000207619	MIR585	MIRN585|hsa-mir-585|mir-585	microRNA 585	ncRNA
chr5	169795377	169795693	3.86	4.57	2.37	2.2	0.0306	0.348	+	4.57	NA	intron (NR_156756, intron 25 of 52)	intron (NR_156756, intron 25 of 52)	158260	NM_004946	1794	Hs.586174	NM_004946	ENSG00000134516	DOCK2	IMD40	dedicator of cytokinesis 2	protein-coding
chr5	170538775	170538988	3.51	4.23	2	2.23	0.00129	0.0768	+	4.23	NA	intron (NM_001278339, intron 1 of 7)	intron (NM_001278339, intron 1 of 7)	34862	NM_001278340	30820	Hs.484111	NM_014592	ENSG00000182132	KCNIP1	KCHIP1|VABP	potassium voltage-gated channel interacting protein 1	protein-coding
chr5	170581305	170581655	4.05	4.88	1.89	2.99	0.000193	0.0253	+	4.88	NA	intron (NM_001278339, intron 1 of 7)	MER117|DNA|hAT-Charlie	77460	NM_001278340	30820	Hs.484111	NM_014592	ENSG00000182132	KCNIP1	KCHIP1|VABP	potassium voltage-gated channel interacting protein 1	protein-coding
chr5	172750246	172750517	3.8	4.48	2.43	2.05	0.0011	0.0704	+	4.48	NA	Intergenic	Intergenic	-5121	NR_161233	101928093	Hs.646902	NR_161233	.	LOC101928093	-	uncharacterized LOC101928093	ncRNA
chr5	177822587	177822878	4.25	5.22	-0.23	5.45	6.83e-06	0.00268	+	5.22	NA	Intergenic	MER54A|LTR|ERVL	-13226	NR_157842	105377752	.	NR_157842	.	LOC105377752	-	FAM83G pseudogene	pseudo
chr5	178940772	178941377	4.59	5.51	1.52	3.99	6.28e-10	2.2e-06	+	5.51	NA	promoter-TSS (NM_182594)	promoter-TSS (NM_182594)	-123	NM_001323306	285676	Hs.259441	NM_182594	ENSG00000178187	ZNF454	-	zinc finger protein 454	protein-coding
chr5	180970934	180971216	3.89	4.58	2.52	2.06	0.0088	0.205	+	4.58	NA	Intergenic	L1MA7|LINE|L1	-17771	NM_197975	10917	Hs.225949	NM_006707	ENSG00000168903	BTNL3	BTN9.1|BTNLR	butyrophilin like 3	protein-coding
chr6	848182	848473	3.05	3.81	1.37	2.44	0.00827	0.199	+	3.81	NA	Intergenic	Intergenic	-20170	NR_110853	101927691	Hs.552556	NR_110853	.	LOC101927691	-	uncharacterized LOC101927691	ncRNA
chr6	6785158	6785467	3.18	4.11	-0.23	4.34	2.57e-05	0.007	+	4.11	NA	Intergenic	MER31B|LTR|ERV1	-162487	NR_026970	285780	Hs.655737	NM_173675	ENSG00000216863	LY86-AS1	LY86-AS|LY86AS	LY86 antisense RNA 1	ncRNA
chr6	7292619	7292923	3.42	1.28	4.25	-2.97	0.000324	0.0352	+	1.28	NA	intron (NR_120448, intron 6 of 6)	intron (NR_120448, intron 6 of 6)	20428	NR_120448	6745	Hs.114033	NM_003144	ENSG00000124783	SSR1	TRAPA	signal sequence receptor subunit 1	protein-coding
chr6	8939583	8939949	3.87	4.59	2.36	2.23	0.00225	0.105	+	4.59	NA	Intergenic	Intergenic	287557	NR_004855	728655	Hs.214343	NR_004855	.	HULC	HCCAT1|LINC00078|NCRNA00078	hepatocellular carcinoma up-regulated long non-coding RNA	ncRNA
chr6	9405369	9405711	4.14	4.85	2.71	2.14	0.0158	0.267	+	4.85	NA	Intergenic	Intergenic	753331	NR_004855	728655	Hs.214343	NR_004855	.	HULC	HCCAT1|LINC00078|NCRNA00078	hepatocellular carcinoma up-regulated long non-coding RNA	ncRNA
chr6	9411798	9412049	3.36	4.1	1.76	2.33	0.0195	0.291	+	4.1	NA	Intergenic	MLT1A1|LTR|ERVL-MaLR	759715	NR_004855	728655	Hs.214343	NR_004855	.	HULC	HCCAT1|LINC00078|NCRNA00078	hepatocellular carcinoma up-regulated long non-coding RNA	ncRNA
chr6	10048430	10048932	5.17	6.02	2.83	3.18	9.26e-06	0.00333	+	6.02	NA	Intergenic	Intergenic	-355821	NR_145448	109729173	.	NR_145448	ENSG00000285278	TFAP2A-AS2	HIPSTR	TFAP2A antisense RNA 2	ncRNA
chr6	10237657	10237981	4.48	5.24	2.78	2.46	0.00169	0.0898	+	5.24	NA	Intergenic	Intergenic	-166683	NR_145448	109729173	.	NR_145448	ENSG00000285278	TFAP2A-AS2	HIPSTR	TFAP2A antisense RNA 2	ncRNA
chr6	10369948	10370265	3.92	4.63	2.44	2.19	0.00735	0.188	+	4.63	NA	Intergenic	Tigger3b|DNA|TcMar-Tigger	-34395	NR_145448	109729173	.	NR_145448	ENSG00000285278	TFAP2A-AS2	HIPSTR	TFAP2A antisense RNA 2	ncRNA
chr6	15768370	15768762	5.27	6.02	3.62	2.41	0.000647	0.0521	+	6.02	NA	Intergenic	MIRc|SINE|MIR	-105508	NM_183040	84062	Hs.571148	NM_032122	ENSG00000047579	DTNBP1	BLOC1S8|DBND|HPS7|My031|SDY	dystrobrevin binding protein 1	protein-coding
chr6	16947653	16947902	2.83	3.64	0.77	2.87	0.0012	0.0738	+	3.64	NA	Intergenic	Intergenic	-154480	NM_001190766	401236	Hs.677399	NM_001190766	ENSG00000230873	STMND1	-	stathmin domain containing 1	protein-coding
chr6	20274210	20274653	5.09	5.89	3.14	2.76	1.34e-07	0.000143	+	5.89	NA	Intergenic	L2b|LINE|L2	-61963	NM_001080480	154141	Hs.377830	NM_001080480	ENSG00000172197	MBOAT1	LPEAT1|LPLAT|LPLAT 1|LPSAT|OACT1|dJ434O11.1	membrane bound O-acyltransferase domain containing 1	protein-coding
chr6	22770431	22770678	3.26	3.97	1.78	2.2	0.00472	0.154	+	3.97	NA	Intergenic	Intergenic	-52631	NR_134613	105374972	Hs.484889	NR_134613	.	LOC105374972	-	uncharacterized LOC105374972	ncRNA
chr6	22941176	22941524	3.7	4.44	2.09	2.35	0.00478	0.155	+	4.44	NA	Intergenic	Intergenic	-223426	NR_134613	105374972	Hs.484889	NR_134613	.	LOC105374972	-	uncharacterized LOC105374972	ncRNA
chr6	22977448	22977992	5.15	5.92	3.36	2.56	0.000529	0.0468	+	5.92	NA	Intergenic	L1MC4|LINE|L1	-259796	NR_134613	105374972	Hs.484889	NR_134613	.	LOC105374972	-	uncharacterized LOC105374972	ncRNA
chr6	30845121	30845641	7.16	5.51	7.91	-2.4	0.00122	0.0747	+	5.51	NA	intron (NR_134610, intron 2 of 2)	LTR9B|LTR|ERV1	2778	NR_134610	105375014	Hs.551770	NR_134610	ENSG00000237923	LINC02570	-	long intergenic non-protein coding RNA 2570	ncRNA
chr6	32521723	32522197	4.3	5.06	2.58	2.48	0.000573	0.0485	+	5.06	NA	exon (NM_002125, exon 2 of 6)	exon (NM_002125, exon 2 of 6)	8327	NM_002125	3127	Hs.485130	NM_002125	ENSG00000198502	HLA-DRB5	-	major histocompatibility complex, class II, DR beta 5	protein-coding
chr6	32562667	32563350	6.97	7.94	2.5	5.45	3.17e-09	8.21e-06	+	7.94	NA	Intergenic	HERVK3-int|LTR|ERVK	-3007	NR_001298	3128	Hs.723344	NR_001298	ENSG00000229391	HLA-DRB6	-	major histocompatibility complex, class II, DR beta 6 (pseudogene)	pseudo
chr6	32583830	32584523	5.28	6.16	2.64	3.52	0.00924	0.21	+	6.16	NA	exon (NM_002124, exon 2 of 6)	exon (NM_002124, exon 2 of 6)	5659	NM_001243965	3123	Hs.534322	NM_002124	ENSG00000196126	HLA-DRB1	DRB1|HLA-DR1B|HLA-DRB|SS1	major histocompatibility complex, class II, DR beta 1	protein-coding
chr6	32659982	32660240	3.38	4.19	1.35	2.83	0.000772	0.0577	+	4.19	NA	3' UTR (NM_001243961, exon 6 of 6)	3' UTR (NM_001243961, exon 6 of 6)	231	NR_133907	106480429	Hs.701274	NR_133907	ENSG00000223534	HLA-DQB1-AS1	-	HLA-DQB1 antisense RNA 1	ncRNA
chr6	36509414	36509881	5.41	4.08	6.1	-2.01	0.000314	0.0348	+	4.08	NA	intron (NM_007271, intron 7 of 13)	LTR22C0|LTR|ERVK	37831	NM_007271	11329	Hs.409578	NM_007271	ENSG00000112079	STK38	NDR|NDR1	serine/threonine kinase 38	protein-coding
chr6	40651223	40651815	4.99	5.76	3.18	2.58	3.23e-06	0.00156	+	5.76	NA	Intergenic	Intergenic	-64155	NM_020737	57497	Hs.250015	NM_020737	ENSG00000156564	LRFN2	FIGLER2|KIAA1246|SALM1	leucine rich repeat and fibronectin type III domain containing 2	protein-coding
chr6	44173817	44174350	6.01	4.57	6.71	-2.15	0.000314	0.0348	+	4.57	NA	intron (NM_007058, intron 7 of 22)	L2a|LINE|L2	15264	NM_007058	11131	Hs.225953	NM_007058	ENSG00000137225	CAPN11	calpain11	calpain 11	protein-coding
chr6	44726080	44726372	3.44	4.13	2.1	2.03	0.00511	0.159	+	4.13	NA	Intergenic	L1MB3|LINE|L1	-174345	NR_134609	105375075	Hs.123393	NR_134609	.	LOC105375075	-	uncharacterized LOC105375075	ncRNA
chr6	46192102	46192348	3.45	4.13	2.11	2.03	0.00439	0.148	+	4.13	NA	Intergenic	Intergenic	-21215	NM_021572	59084	Hs.35198	NM_021572	ENSG00000112796	ENPP5	NPP-5|NPP5	ectonucleotide pyrophosphatase/phosphodiesterase family member 5	protein-coding
chr6	46973018	46973704	4.93	5.63	3.51	2.13	1.63e-05	0.005	+	5.63	NA	Intergenic	Intergenic	-18422	NM_015234	221395	Hs.362806	NM_015234	ENSG00000069122	ADGRF5	GPR116|KPG_001	adhesion G protein-coupled receptor F5	protein-coding
chr6	49003311	49003606	3.75	4.48	2.18	2.3	0.00213	0.102	+	4.48	NA	Intergenic	Intergenic	459794	NM_000255	4594	Hs.485527	NM_000255	ENSG00000146085	MMUT	MCM|MUT	methylmalonyl-CoA mutase	protein-coding
chr6	49676641	49677238	4.5	5.32	2.43	2.89	9.67e-06	0.00342	+	5.32	NA	Intergenic	LTR26|LTR|ERV1	36603	NM_001142407	7180	Hs.2042	NM_003296	ENSG00000124490	CRISP2	CRISP-2|CT36|GAPDL5|TPX1|TSP1	cysteine rich secretory protein 2	protein-coding
chr6	51494290	51494649	4.52	5.24	3	2.24	0.000419	0.0409	+	5.24	NA	Intergenic	Intergenic	-127400	NR_125840	101927082	Hs.730296	NR_125840	.	LOC101927082	-	uncharacterized LOC101927082	ncRNA
chr6	51861030	51861275	3.32	4.16	0.99	3.17	0.000154	0.0219	+	4.16	NA	intron (NM_138694, intron 48 of 66)	intron (NM_138694, intron 48 of 66)	226460	NM_138694	5314	Hs.662050	NM_138694	ENSG00000170927	PKHD1	ARPKD|FCYT|FPC|PKD4|TIGM1	PKHD1 ciliary IPT domain containing fibrocystin/polyductin	protein-coding
chr6	51868572	51868995	4.83	5.74	1.77	3.97	3.15e-09	8.21e-06	+	5.74	NA	intron (NM_138694, intron 47 of 66)	intron (NM_138694, intron 47 of 66)	218829	NM_138694	5314	Hs.662050	NM_138694	ENSG00000170927	PKHD1	ARPKD|FCYT|FPC|PKD4|TIGM1	PKHD1 ciliary IPT domain containing fibrocystin/polyductin	protein-coding
chr6	51869971	51870333	4.09	5.01	0.77	4.24	3.15e-06	0.00154	+	5.01	NA	intron (NM_138694, intron 47 of 66)	L2b|LINE|L2	217461	NM_138694	5314	Hs.662050	NM_138694	ENSG00000170927	PKHD1	ARPKD|FCYT|FPC|PKD4|TIGM1	PKHD1 ciliary IPT domain containing fibrocystin/polyductin	protein-coding
chr6	54162820	54163083	2.92	0.81	3.74	-2.93	0.000731	0.056	+	0.81	NA	intron (NM_001281746, intron 8 of 11)	intron (NM_001281746, intron 8 of 11)	51509	NM_001281747	90523	Hs.449276	NM_138569	ENSG00000146147	MLIP	C6orf142|CIP	muscular LMNA interacting protein	protein-coding
chr6	64419593	64419789	2.79	3.6	0.77	2.83	0.00326	0.128	+	3.6	NA	intron (NM_001292009, intron 28 of 43)	THE1C-int|LTR|ERVL-MaLR	612855	NR_157848	112935969	.	NR_157848	.	SCAT8	EYS-AS1	S-phase cancer associated transcript 8	ncRNA
chr6	69778362	69778629	2.97	0.64	3.82	-3.18	0.0042	0.146	+	0.64	NA	intron (NM_001367272, intron 3 of 15)	intron (NM_001367272, intron 3 of 15)	17970	NM_001363722	55788	Hs.271643	NM_018368	ENSG00000168216	LMBRD1	C6orf209|LMBD1|MAHCF|NESI	LMBR1 domain containing 1	protein-coding
chr6	72941699	72942131	4.59	5.33	2.99	2.33	0.00068	0.0537	+	5.33	NA	intron (NM_001160132, intron 1 of 13)	intron (NM_001160132, intron 1 of 13)	25838	NR_036244	100423005	.	NR_036244	ENSG00000266180	MIR4282	-	microRNA 4282	ncRNA
chr6	72946927	72947166	3.62	4.42	1.65	2.77	0.000234	0.0287	+	4.42	NA	intron (NM_001160132, intron 1 of 13)	intron (NM_001160132, intron 1 of 13)	20706	NR_036244	100423005	.	NR_036244	ENSG00000266180	MIR4282	-	microRNA 4282	ncRNA
chr6	72952930	72953257	4.18	4.93	2.51	2.42	0.00353	0.133	+	4.93	NA	intron (NM_001160132, intron 1 of 13)	L2b|LINE|L2	14659	NR_036244	100423005	.	NR_036244	ENSG00000266180	MIR4282	-	microRNA 4282	ncRNA
chr6	72984149	72984619	5.37	6.22	3	3.23	0.0058	0.169	+	6.22	NA	intron (NM_001160132, intron 1 of 13)	L1PA6|LINE|L1	-16631	NR_036244	100423005	.	NR_036244	ENSG00000266180	MIR4282	-	microRNA 4282	ncRNA
chr6	73032524	73033007	3.94	4.69	2.28	2.41	0.000813	0.0594	+	4.69	NA	intron (NM_001160132, intron 2 of 13)	intron (NM_001160132, intron 2 of 13)	-65013	NR_036244	100423005	.	NR_036244	ENSG00000266180	MIR4282	-	microRNA 4282	ncRNA
chr6	73339462	73339734	3.36	4.17	1.35	2.82	0.00207	0.1	+	4.17	NA	Intergenic	Intergenic	14678	NM_001025290	340168	Hs.125331	NM_001025290	ENSG00000203909	DPPA5	ESG1	developmental pluripotency associated 5	protein-coding
chr6	75103464	75103833	4.49	5.3	2.51	2.78	0.000329	0.0355	+	5.3	NA	intron (NM_080645, intron 40 of 50)	MIR|SINE|MIR	25133	NR_145788	109623475	.	NR_145788	.	SNORD156	-	small nucleolar RNA, C/D box 156	snoRNA
chr6	76130998	76131404	4.43	5.35	1.36	3.99	1.15e-06	0.000722	+	5.35	NA	Intergenic	Intergenic	-58523	NM_001282368	3617	Hs.590893	NM_001563	ENSG00000112706	IMPG1	GP147|IPM150|SPACR|VMD4	interphotoreceptor matrix proteoglycan 1	protein-coding
chr6	76131601	76131941	4.14	4.86	2.64	2.22	0.000534	0.047	+	4.86	NA	Intergenic	Intergenic	-59093	NM_001282368	3617	Hs.590893	NM_001563	ENSG00000112706	IMPG1	GP147|IPM150|SPACR|VMD4	interphotoreceptor matrix proteoglycan 1	protein-coding
chr6	76132927	76133172	3.08	3.98	0.19	3.8	0.000619	0.0506	+	3.98	NA	Intergenic	L4_C_Mam|LINE|RTE-X	-60372	NM_001282368	3617	Hs.590893	NM_001563	ENSG00000112706	IMPG1	GP147|IPM150|SPACR|VMD4	interphotoreceptor matrix proteoglycan 1	protein-coding
chr6	81265157	81265414	3.01	3.79	1.18	2.61	0.00385	0.14	+	3.79	NA	Intergenic	Intergenic	487395	NM_017633	55603	Hs.10784	NM_017633	ENSG00000112773	TENT5A	C6orf37|FAM46A|OI18|XTP11	terminal nucleotidyltransferase 5A	protein-coding
chr6	82297960	82298450	4.54	5.23	3.18	2.06	0.000477	0.0439	+	5.23	NA	Intergenic	LTR14C|LTR|ERVK	-50461	NM_001300906	25998	Hs.306425	NM_015525	ENSG00000005700	IBTK	BTBD26|BTKI	inhibitor of Bruton tyrosine kinase	protein-coding
chr6	84422374	84422748	3.79	4.52	2.28	2.24	0.00544	0.164	+	4.52	NA	intron (NR_132100, intron 4 of 4)	intron (NR_132100, intron 4 of 4)	52368	NR_132100	105377880	Hs.171384	NR_132100	ENSG00000231776	LINC01611	TCONS_l2_00025430	long intergenic non-protein coding RNA 1611	ncRNA
chr6	84522126	84522514	5.12	5.81	3.72	2.09	0.00226	0.105	+	5.81	NA	Intergenic	Intergenic	-47391	NR_132100	105377880	Hs.171384	NR_132100	ENSG00000231776	LINC01611	TCONS_l2_00025430	long intergenic non-protein coding RNA 1611	ncRNA
chr6	84524695	84524990	4.41	5.25	2.11	3.15	0.000193	0.0253	+	5.25	NA	Intergenic	Intergenic	-49914	NR_132100	105377880	Hs.171384	NR_132100	ENSG00000231776	LINC01611	TCONS_l2_00025430	long intergenic non-protein coding RNA 1611	ncRNA
chr6	84575373	84575659	3.13	3.93	1.2	2.73	0.00846	0.201	+	3.93	NA	Intergenic	ERVL-E-int|LTR|ERVL	-100587	NR_132100	105377880	Hs.171384	NR_132100	ENSG00000231776	LINC01611	TCONS_l2_00025430	long intergenic non-protein coding RNA 1611	ncRNA
chr6	84635036	84635577	4.17	4.93	2.44	2.5	2.79e-05	0.00735	+	4.93	NA	Intergenic	Intergenic	-54151	NR_125875	102724201	Hs.667523	NR_125875	ENSG00000228290	TBX18-AS1	-	TBX18 antisense RNA 1	ncRNA
chr6	84643850	84644280	4.83	5.59	3.09	2.5	0.000149	0.0215	+	5.59	NA	Intergenic	Intergenic	-45393	NR_125875	102724201	Hs.667523	NR_125875	ENSG00000228290	TBX18-AS1	-	TBX18 antisense RNA 1	ncRNA
chr6	86355373	86355610	3.71	4.49	1.9	2.59	0.000258	0.0306	+	4.49	NA	Intergenic	Intergenic	-582036	NM_000865	3354	Hs.1611	NM_000865	ENSG00000168830	HTR1E	5-HT1E	5-hydroxytryptamine receptor 1E	protein-coding
chr6	86359364	86359653	3.76	4.45	2.36	2.1	0.00124	0.0749	+	4.45	NA	Intergenic	L2|LINE|L2	-578019	NM_000865	3354	Hs.1611	NM_000865	ENSG00000168830	HTR1E	5-HT1E	5-hydroxytryptamine receptor 1E	protein-coding
chr6	87995724	87995955	3.1	3.81	1.64	2.17	0.00414	0.145	+	3.81	NA	Intergenic	Intergenic	-52001	NM_030960	81833	Hs.161241	NM_030960	ENSG00000118434	SPACA1	SAMP32	sperm acrosome associated 1	protein-coding
chr6	89443735	89444011	3.59	4.28	2.19	2.1	0.0069	0.183	+	4.28	NA	intron (NM_001242809, intron 1 of 15)	intron (NM_001242809, intron 1 of 15)	10695	NM_001242813	22881	Hs.702213	NM_014942	ENSG00000135299	ANKRD6	-	ankyrin repeat domain 6	protein-coding
chr6	90390787	90391186	3.41	4.27	1	3.26	0.00177	0.0923	+	4.27	NA	Intergenic	MIR|SINE|MIR	78245	NR_039671	100616109	.	NR_039671	ENSG00000266760	MIR4464	mir-4464	microRNA 4464	ncRNA
chr6	92767225	92767431	3.05	3.84	1.18	2.66	0.0111	0.228	+	3.84	NA	Intergenic	Intergenic	652231	NM_004440	2045	Hs.73962	NM_004440	ENSG00000135333	EPHA7	EHK-3|EHK3|EK11|HEK11	EPH receptor A7	protein-coding
chr6	92849645	92849948	3.23	4.16	-0.23	4.39	0.00042	0.0409	+	4.16	NA	Intergenic	Intergenic	569762	NM_004440	2045	Hs.73962	NM_004440	ENSG00000135333	EPHA7	EHK-3|EHK3|EK11|HEK11	EPH receptor A7	protein-coding
chr6	92900380	92900621	2.67	3.46	0.77	2.69	0.0187	0.286	+	3.46	NA	Intergenic	Intergenic	519058	NM_004440	2045	Hs.73962	NM_004440	ENSG00000135333	EPHA7	EHK-3|EHK3|EK11|HEK11	EPH receptor A7	protein-coding
chr6	93036898	93037190	3.56	4.25	2.18	2.07	0.00519	0.16	+	4.25	NA	Intergenic	L1PA15-16|LINE|L1	382515	NM_004440	2045	Hs.73962	NM_004440	ENSG00000135333	EPHA7	EHK-3|EHK3|EK11|HEK11	EPH receptor A7	protein-coding
chr6	93164805	93165165	4.17	4.94	2.43	2.51	0.00332	0.129	+	4.94	NA	Intergenic	MLT1I|LTR|ERVL-MaLR	254574	NM_004440	2045	Hs.73962	NM_004440	ENSG00000135333	EPHA7	EHK-3|EHK3|EK11|HEK11	EPH receptor A7	protein-coding
chr6	93182996	93183255	2.87	3.72	0.51	3.22	0.00495	0.157	+	3.72	NA	Intergenic	Intergenic	236433	NM_004440	2045	Hs.73962	NM_004440	ENSG00000135333	EPHA7	EHK-3|EHK3|EK11|HEK11	EPH receptor A7	protein-coding
chr6	93342282	93342621	3.55	4.48	0.19	4.29	4.98e-06	0.00216	+	4.48	NA	intron (NM_004440, intron 5 of 16)	intron (NM_004440, intron 5 of 16)	77107	NM_004440	2045	Hs.73962	NM_004440	ENSG00000135333	EPHA7	EHK-3|EHK3|EK11|HEK11	EPH receptor A7	protein-coding
chr6	93418590	93419072	4.82	5.51	3.47	2.03	0.00531	0.162	+	5.51	NA	intron (NM_004440, intron 1 of 16)	CpG	728	NM_004440	2045	Hs.73962	NM_004440	ENSG00000135333	EPHA7	EHK-3|EHK3|EK11|HEK11	EPH receptor A7	protein-coding
chr6	93419469	93419987	6.6	7.38	4.76	2.62	0.00362	0.135	+	7.38	NA	promoter-TSS (NM_001288629)	promoter-TSS (NM_001288629)	-146	NM_001288630	2045	Hs.73962	NM_004440	ENSG00000135333	EPHA7	EHK-3|EHK3|EK11|HEK11	EPH receptor A7	protein-coding
chr6	93474543	93474972	5.56	6.32	3.81	2.52	5.4e-06	0.00225	+	6.32	NA	Intergenic	Intergenic	-55176	NM_001288630	2045	Hs.73962	NM_004440	ENSG00000135333	EPHA7	EHK-3|EHK3|EK11|HEK11	EPH receptor A7	protein-coding
chr6	93846919	93847228	3.47	4.26	1.64	2.61	0.0015	0.0842	+	4.26	NA	Intergenic	MLT2A1|LTR|ERVL	128771	NR_152795	643432	Hs.509936	NR_015362	.	TSG1	-	tumor suppressor TSG1	ncRNA
chr6	93928261	93928467	2.61	3.4	0.77	2.62	0.0201	0.294	+	3.4	NA	Intergenic	MSTB|LTR|ERVL-MaLR	210061	NR_152795	643432	Hs.509936	NR_015362	.	TSG1	-	tumor suppressor TSG1	ncRNA
chr6	93962601	93962886	4.09	4.93	1.77	3.17	4.23e-06	0.00192	+	4.93	NA	Intergenic	LTR41B|LTR|ERVL	244441	NR_152795	643432	Hs.509936	NR_015362	.	TSG1	-	tumor suppressor TSG1	ncRNA
chr6	93974529	93974779	3.1	3.92	1	2.92	0.000621	0.0507	+	3.92	NA	Intergenic	UCON27|Unknown|Unknown	256351	NR_152795	643432	Hs.509936	NR_015362	.	TSG1	-	tumor suppressor TSG1	ncRNA
chr6	96446355	96446777	4.46	1.63	5.35	-3.72	3.04e-05	0.00777	+	1.63	NA	Intergenic	L1MEg|LINE|L1	-75240	NM_015323	23376	Hs.149367	NM_015323	ENSG00000014123	UFL1	KIAA0776|Maxer|NLBP|RCAD	UFM1 specific ligase 1	protein-coding
chr6	97136364	97136708	3.78	4.47	2.44	2.03	0.00236	0.107	+	4.47	NA	intron (NR_136579, intron 7 of 7)	intron (NR_136579, intron 7 of 7)	126460	NR_136579	114792	Hs.45056	NM_052904	ENSG00000186231	KLHL32	BKLHD5|KIAA1900|UG0030H05|dJ21F7.1	kelch like family member 32	protein-coding
chr6	101286158	101286586	4.1	2.53	4.83	-2.3	0.00595	0.171	+	2.53	NA	Intergenic	Intergenic	-112613	NM_021956	2898	Hs.98262	NM_021956	ENSG00000164418	GRIK2	EAA4|GLR6|GLUK6|GLUR6|GluK2|MRT6	glutamate ionotropic receptor kainate type subunit 2	protein-coding
chr6	105258792	105259171	5.42	6.26	3.25	3.01	5.19e-06	0.00221	+	6.26	NA	Intergenic	Intergenic	-78968	NM_022361	64208	Hs.458336	NM_022361	ENSG00000132429	POPDC3	POP3|bA355M14.1	popeye domain containing 3	protein-coding
chr6	106729910	106730156	4.77	5.47	3.36	2.11	0.000558	0.048	+	5.47	NA	intron (NR_033557, intron 4 of 6)	intron (NR_033557, intron 4 of 6)	34548	NR_149100	105377926	Hs.635821	NR_149100	ENSG00000229654	LINC02526	-	long intergenic non-protein coding RNA 2526	ncRNA
chr6	107067183	107067673	4.55	5.25	3.14	2.1	7.16e-05	0.0136	+	5.25	NA	3' UTR (NM_001367314, exon 4 of 4)	3' UTR (NM_001367314, exon 4 of 4)	39229	NM_001142468	51250	Hs.486084	NM_016487	ENSG00000130349	C6orf203	HSPC230|PRED31	chromosome 6 open reading frame 203	protein-coding
chr6	111647063	111647273	3.34	1.58	4.11	-2.54	0.00211	0.101	+	1.58	NA	Intergenic	Intergenic	-40894	NM_001164281	10758	Hs.561514	NM_147200	ENSG00000056972	TRAF3IP2	ACT1|C6orf2|C6orf4|C6orf5|C6orf6|CANDF8|CIKS|PSORS13	TRAF3 interacting protein 2	protein-coding
chr6	113826466	113826758	4.01	4.77	2.35	2.41	0.00461	0.152	+	4.77	NA	Intergenic	L2c|LINE|L2	-30733	NM_002356	4082	Hs.519909	NM_002356	ENSG00000277443	MARCKS	80K-L|MACS|PKCSL|PRKCSL	myristoylated alanine rich protein kinase C substrate	protein-coding
chr6	114352615	114353207	4.4	5.21	2.36	2.85	6.81e-06	0.00268	+	5.21	NA	Intergenic	Intergenic	-290034	NM_153612	222537	Hs.645477	NM_153612	ENSG00000249853	HS3ST5	3-OST-5|3OST5|HS3OST5|NBLA04021	heparan sulfate-glucosamine 3-sulfotransferase 5	protein-coding
chr6	114506288	114506741	5.59	6.43	3.29	3.14	4.19e-08	5.9e-05	+	6.43	NA	Intergenic	LTR37-int|LTR|ERV1	-443638	NM_153612	222537	Hs.645477	NM_153612	ENSG00000249853	HS3ST5	3-OST-5|3OST5|HS3OST5|NBLA04021	heparan sulfate-glucosamine 3-sulfotransferase 5	protein-coding
chr6	114545023	114545508	4.63	5.54	1.51	4.03	2.22e-07	0.000205	+	5.54	NA	Intergenic	L2c|LINE|L2	-482389	NM_153612	222537	Hs.645477	NM_153612	ENSG00000249853	HS3ST5	3-OST-5|3OST5|HS3OST5|NBLA04021	heparan sulfate-glucosamine 3-sulfotransferase 5	protein-coding
chr6	114611695	114612155	4.62	5.5	1.89	3.61	6.62e-06	0.00261	+	5.5	NA	Intergenic	L2c|LINE|L2	-549048	NM_153612	222537	Hs.645477	NM_153612	ENSG00000249853	HS3ST5	3-OST-5|3OST5|HS3OST5|NBLA04021	heparan sulfate-glucosamine 3-sulfotransferase 5	protein-coding
chr6	114619386	114619813	4.24	5.1	1.78	3.32	0.00016	0.0224	+	5.1	NA	Intergenic	AluSz6|SINE|Alu	-556723	NM_153612	222537	Hs.645477	NM_153612	ENSG00000249853	HS3ST5	3-OST-5|3OST5|HS3OST5|NBLA04021	heparan sulfate-glucosamine 3-sulfotransferase 5	protein-coding
chr6	114634063	114634375	3.6	4.45	1.2	3.26	0.000137	0.0203	+	4.45	NA	Intergenic	Intergenic	-571342	NM_153612	222537	Hs.645477	NM_153612	ENSG00000249853	HS3ST5	3-OST-5|3OST5|HS3OST5|NBLA04021	heparan sulfate-glucosamine 3-sulfotransferase 5	protein-coding
chr6	114635588	114635864	3.26	4.07	1.2	2.87	0.0033	0.129	+	4.07	NA	Intergenic	MER44B|DNA|TcMar-Tigger	-572849	NM_153612	222537	Hs.645477	NM_153612	ENSG00000249853	HS3ST5	3-OST-5|3OST5|HS3OST5|NBLA04021	heparan sulfate-glucosamine 3-sulfotransferase 5	protein-coding
chr6	114644108	114644410	3.71	4.52	1.65	2.87	8.94e-05	0.0156	+	4.52	NA	Intergenic	MLT2D|LTR|ERVL	-581382	NM_153612	222537	Hs.645477	NM_153612	ENSG00000249853	HS3ST5	3-OST-5|3OST5|HS3OST5|NBLA04021	heparan sulfate-glucosamine 3-sulfotransferase 5	protein-coding
chr6	114649016	114649719	5.9	6.64	4.28	2.35	5.59e-06	0.00231	+	6.64	NA	Intergenic	MIRb|SINE|MIR	-586491	NM_153612	222537	Hs.645477	NM_153612	ENSG00000249853	HS3ST5	3-OST-5|3OST5|HS3OST5|NBLA04021	heparan sulfate-glucosamine 3-sulfotransferase 5	protein-coding
chr6	114735319	114735694	3.66	4.49	1.51	2.98	4.43e-05	0.00999	+	4.49	NA	Intergenic	Intergenic	-672630	NM_153612	222537	Hs.645477	NM_153612	ENSG00000249853	HS3ST5	3-OST-5|3OST5|HS3OST5|NBLA04021	heparan sulfate-glucosamine 3-sulfotransferase 5	protein-coding
chr6	114996119	114996515	5.33	6.04	3.86	2.18	3.09e-07	0.000265	+	6.04	NA	Intergenic	MER4D1|LTR|ERV1	647518	NR_134602	105377962	Hs.571066	NR_134602	.	LINC02534	-	long intergenic non-protein coding RNA 2534	ncRNA
chr6	115091554	115091856	3.6	4.4	1.65	2.75	0.000962	0.0658	+	4.4	NA	Intergenic	L2a|LINE|L2	552130	NR_134602	105377962	Hs.571066	NR_134602	.	LINC02534	-	long intergenic non-protein coding RNA 2534	ncRNA
chr6	115643816	115644065	3.15	3.85	1.77	2.08	0.0142	0.255	+	3.85	NA	promoter-TSS (NR_134602)	promoter-TSS (NR_134602)	-106	NR_134602	105377962	Hs.571066	NR_134602	.	LINC02534	-	long intergenic non-protein coding RNA 2534	ncRNA
chr6	116564913	116565303	3.31	0.58	4.2	-3.63	5.07e-05	0.0109	+	0.58	NA	Intergenic	LTR2752|LTR|ERV1	-6396	NM_015952	51389	Hs.532164	NM_015952	ENSG00000111832	RWDD1	CGI-24|PTD013	RWD domain containing 1	protein-coding
chr6	122516422	122516646	3.25	3.96	1.77	2.19	0.00252	0.111	+	3.96	NA	intron (NM_001270393, intron 3 of 7)	intron (NM_001270393, intron 3 of 7)	44617	NM_001270393	5570	Hs.741340	NM_032471	ENSG00000135549	PKIB	PRKACN2	cAMP-dependent protein kinase inhibitor beta	protein-coding
chr6	124029692	124029928	3.57	4.29	2.09	2.2	0.00865	0.203	+	4.29	NA	intron (NM_001040214, intron 1 of 6)	MER1A|DNA|hAT-Charlie	225945	NM_001040214	154215	Hs.656604	NM_153355	ENSG00000188580	NKAIN2	FAM77B|NKAIP2|TCBA|TCBA1	sodium/potassium transporting ATPase interacting 2	protein-coding
[truncated: 372 more rows]

## Sheet: DBA_G1_vs_G3.diffbind.p0.05.f2_
Chr	Start	End	Conc	Conc_G1	Conc_G3	Fold	p-value	FDR	Strand	Peak Score	Focus Ratio/Region Size	Annotation	Detailed Annotation	Distance to TSS	Nearest PromoterID	Entrez ID	Nearest Unigene	Nearest Refseq	Nearest Ensembl	Gene Name	Gene Alias	Gene Description	Gene Type
[truncated: 491 more rows]

[truncated: 1 more sheets: DBA_G2_vs_G3.diffbind.p0.05.f2_]
